# Supplementary material for: Patterns of Research Effort in Birds
Source: PLoS One. 2014 Feb 26;9(2):e89955. doi: 10.1371/journal.pone.0089955 (PMC3935962; doi:10.1371/journal.pone.0089955)
Supplement: Table S1 — Research effort database for 10 064 species. (XLSX) [file pone.0089955.s002.xlsx]

## Sheet: Feuil1
species name (IUCN)	species name (Jetz et al 2012)	Research effort
Abeillia-abeillei	Abeillia_abeillei	0
Abroscopus-albogularis	Abroscopus_albogularis	1
Abroscopus-schisticeps	Abroscopus_schisticeps	2
Abroscopus-superciliaris	Abroscopus_superciliaris	3
Aburria-aburri	Aburria_aburri	7
Acanthagenys-rufogularis	Acanthagenys_rufogularis	12
Acanthidops-bairdi	Acanthidops_bairdii	0
Acanthisitta-chloris	Acanthisitta_chloris	16
Acanthiza-apicalis	Acanthiza_apicalis	5
Acanthiza-chrysorrhoa	Acanthiza_chrysorrhoa	16
Acanthiza-ewingii	Acanthiza_ewingii	2
Acanthiza-inornata	Acanthiza_inornata	8
Acanthiza-iredalei	Acanthiza_iredalei	7
Acanthiza-katherina	Acanthiza_katherina	3
Acanthiza-lineata	Acanthiza_lineata	15
Acanthiza-murina	Acanthiza_murina	0
Acanthiza-nana	Acanthiza_nana	4
Acanthiza-pusilla	Acanthiza_pusilla	28
Acanthiza-reguloides	Acanthiza_reguloides	13
Acanthiza-robustirostris	Acanthiza_robustirostris	3
Acanthiza-uropygialis	Acanthiza_uropygialis	5
Acanthorhynchus-superciliosus	Acanthorhynchus_superciliosus	8
Acanthorhynchus-tenuirostris	Acanthorhynchus_tenuirostris	22
Acanthornis-magna	Acanthornis_magna	0
Accipiter-albogularis	Accipiter_albogularis	2
Accipiter-badius	Accipiter_badius	57
Accipiter-bicolor	Accipiter_bicolor	7
Accipiter-brachyurus	Accipiter_brachyurus	1
Accipiter-brevipes	Accipiter_brevipes	55
Accipiter-butleri	Accipiter_butleri	1
Accipiter-castanilius	Accipiter_castanilius	2
Accipiter-cirrocephalus	Accipiter_cirrocephalus	3
Accipiter-collaris	Accipiter_collaris	1
Accipiter-cooperii	Accipiter_cooperii	218
Accipiter-erythrauchen	Accipiter_erythrauchen	0
Accipiter-erythropus	Accipiter_erythropus	3
Accipiter-fasciatus	Accipiter_fasciatus	50
Accipiter-francesiae	Accipiter_francesiae	1
Accipiter-gentilis	Accipiter_gentilis	1213
Accipiter-griseiceps	Accipiter_griseiceps	0
Accipiter-gularis	Accipiter_gularis	54
Accipiter-gundlachi	Accipiter_gundlachi	4
Accipiter-haplochrous	Accipiter_haplochrous	2
Accipiter-henicogrammus	Accipiter_henicogrammus	0
Accipiter-henstii	Accipiter_henstii	9
Accipiter-imitator	Accipiter_imitator	2
Accipiter-luteoschistaceus	Accipiter_luteoschistaceus	1
Accipiter-madagascariensis	Accipiter_madagascariensis	2
Accipiter-melanochlamys	Accipiter_melanochlamys	0
Accipiter-melanoleucus	Accipiter_melanoleucus	54
Accipiter-meyerianus	Accipiter_meyerianus	4
Accipiter-minullus	Accipiter_minullus	23
Accipiter-nanus	Accipiter_nanus	0
Accipiter-nisus	Accipiter_nisus	967
Accipiter-novaehollandiae	Accipiter_novaehollandiae	22
Accipiter-ovampensis	Accipiter_ovampensis	11
Accipiter-poliocephalus	Accipiter_poliocephalus	3
Accipiter-poliogaster	Accipiter_poliogaster	2
Accipiter-princeps	Accipiter_princeps	0
Accipiter-rhodogaster	Accipiter_rhodogaster	0
Accipiter-rufitorques	Accipiter_rufitorques	0
Accipiter-rufiventris	Accipiter_rufiventris	28
Accipiter-soloensis	Accipiter_soloensis	19
Accipiter-striatus	Accipiter_striatus	187
Accipiter-superciliosus	Accipiter_superciliosus	5
Accipiter-tachiro	Accipiter_tachiro	39
Accipiter-trinotatus	Accipiter_trinotatus	0
Accipiter-trivirgatus	Accipiter_trivirgatus	14
Accipiter-virgatus	Accipiter_virgatus	26
Aceros-cassidix	Aceros_cassidix	9
Aceros-comatus	Aceros_comatus	2
Aceros-corrugatus	Aceros_corrugatus	10
Aceros-everetti	Aceros_everetti	5
Aceros-leucocephalus	Aceros_leucocephalus	2
Aceros-narcondami	Aceros_narcondami	2
Aceros-nipalensis	Aceros_nipalensis	10
Aceros-plicatus	Aceros_plicatus	8
Aceros-subruficollis	Aceros_subruficollis	6
Aceros-undulatus	Aceros_undulatus	23
Aceros-waldeni	Aceros_waldeni	5
Achaetops-pycnopygius	Achaetops_pycnopygius	2
Acridotheres-albocinctus	Acridotheres_albocinctus	1
Acridotheres-cinereus	Acridotheres_cinereus	1
Acridotheres-cristatellus	Acridotheres_cristatellus	18
Acridotheres-fuscus	Acridotheres_fuscus	19
Acridotheres-ginginianus	Acridotheres_ginginianus	36
Acridotheres-grandis	Acridotheres_grandis	3
Acridotheres-tristis	Acridotheres_tristis	347
Acrobatornis-fonsecai	Acrobatornis_fonsecai	2
Acrocephalus-aedon	Acrocephalus_aedon	22
Acrocephalus-aequinoctialis	Acrocephalus_aequinoctialis	3
Acrocephalus-agricola	Acrocephalus_agricola	133
Acrocephalus-arundinaceus	Acrocephalus_arundinaceus	440
Acrocephalus-atyphus	Acrocephalus_atyphus	1
Acrocephalus-australis	Acrocephalus_australis	8
Acrocephalus-bistrigiceps	Acrocephalus_bistrigiceps	29
Acrocephalus-brevipennis	Acrocephalus_brevipennis	10
Acrocephalus-caffer	Acrocephalus_caffer	3
Acrocephalus-concinens	Acrocephalus_concinens	6
Acrocephalus-dumetorum	Acrocephalus_dumetorum	97
Acrocephalus-familiaris	Acrocephalus_familiaris	5
Acrocephalus-gracilirostris	Acrocephalus_gracilirostris	9
Acrocephalus-griseldis	Acrocephalus_griseldis	20
Acrocephalus-kerearako	Acrocephalus_kerearako	1
Acrocephalus-luscinius	Acrocephalus_luscinius	0
Acrocephalus-melanopogon	Acrocephalus_melanopogon	96
Acrocephalus-mendanae	Acrocephalus_mendanae	1
Acrocephalus-newtoni	Acrocephalus_newtoni	3
Acrocephalus-orinus	Acrocephalus_orinus	6
Acrocephalus-paludicola	Acrocephalus_paludicola	175
Acrocephalus-palustris	Acrocephalus_palustris	294
Acrocephalus-rehsei	Acrocephalus_rehsei	2
Acrocephalus-rimatarae	Acrocephalus_rimatarae	0
Acrocephalus-rodericanus	Acrocephalus_rodericanus	3
Acrocephalus-rufescens	Acrocephalus_rufescens	12
Acrocephalus-schoenobaenus	Acrocephalus_schoenobaenus	324
Acrocephalus-scirpaceus	Acrocephalus_scirpaceus	559
Acrocephalus-sechellensis	Acrocephalus_sechellensis	66
Acrocephalus-sorghophilus	Acrocephalus_sorghophilus	2
Acrocephalus-stentoreus	Acrocephalus_stentoreus	32
Acrocephalus-syrinx	Acrocephalus_syrinx	0
Acrocephalus-taiti	Acrocephalus_taiti	1
Acrocephalus-tangorum	Acrocephalus_tangorum	6
Acrocephalus-vaughani	Acrocephalus_vaughani	3
Acropternis-orthonyx	Acropternis_orthonyx	2
Acryllium-vulturinum	Acryllium_vulturinum	8
Actenoides-bougainvillei	Actenoides_bougainvillei	0
Actenoides-concretus	Actenoides_concretus	0
Actenoides-hombroni	Actenoides_hombroni	1
Actenoides-lindsayi	Actenoides_lindsayi	0
Actenoides-monachus	Actenoides_monachus	1
Actenoides-princeps	Actenoides_princeps	0
Actinodura-egertoni	Actinodura_egertoni	0
Actinodura-morrisoniana	Actinodura_morrisoniana	1
Actinodura-nipalensis	Actinodura_nipalensis	2
Actinodura-ramsayi	Actinodura_ramsayi	2
Actinodura-sodangorum	Actinodura_sodangorum	2
Actinodura-souliei	Actinodura_souliei	1
Actinodura-waldeni	Actinodura_waldeni	2
Actitis-hypoleucos	Actitis_hypoleucos	282
Actitis-macularius	Actitis_macularius	9
Actophilornis-africanus	Actophilornis_africanus	10
Actophilornis-albinucha	Actophilornis_albinucha	0
Adelomyia-melanogenys	Adelomyia_melanogenys	9
Aechmophorus-clarkii	Aechmophorus_clarkii	33
Aechmophorus-occidentalis	Aechmophorus_occidentalis	146
Aegithalos-caudatus	Aegithalos_caudatus	219
Aegithalos-concinnus	Aegithalos_concinnus	15
Aegithalos-fuliginosus	Aegithalos_fuliginosus	1
Aegithalos-iouschistos	Aegithalos_iouschistos	5
Aegithalos-leucogenys	Aegithalos_leucogenys	3
Aegithalos-niveogularis	Aegithalos_niveogularis	2
Aegithina-lafresnayei	Aegithina_lafresnayei	2
Aegithina-nigrolutea	Aegithina_nigrolutea	1
Aegithina-tiphia	Aegithina_tiphia	9
Aegithina-viridissima	Aegithina_viridissima	1
Aegolius-acadicus	Aegolius_acadicus	166
Aegolius-funereus	Aegolius_funereus	605
Aegolius-harrisii	Aegolius_harrisii	7
Aegolius-ridgwayi	Aegolius_ridgwayi	0
Aegotheles-albertisi	Aegotheles_albertisi	1
Aegotheles-archboldi	Aegotheles_archboldi	0
Aegotheles-bennettii	Aegotheles_bennettii	2
Aegotheles-crinifrons	Aegotheles_crinifrons	1
Aegotheles-cristatus	Aegotheles_cristatus	24
Aegotheles-insignis	Aegotheles_insignis	1
Aegotheles-savesi	Aegotheles_savesi	3
Aegotheles-tatei	Aegotheles_tatei	1
Aegotheles-wallacii	Aegotheles_wallacii	1
Aegypius-monachus	Aegypius_monachus	248
Aenigmatolimnas-marginalis	Aenigmatolimnas_marginalis	8
Aepypodius-arfakianus	Aepypodius_arfakianus	6
Aepypodius-bruijnii	Aepypodius_bruijnii	8
Aeronautes-andecolus	Aeronautes_andecolus	3
Aeronautes-montivagus	Aeronautes_montivagus	3
Aeronautes-saxatalis	Aeronautes_saxatalis	11
Aethia-cristatella	Aethia_cristatella	65
Aethia-psittacula	Aethia_psittacula	36
Aethia-pusilla	Aethia_pusilla	65
Aethia-pygmaea	Aethia_pygmaea	27
Aethopyga-bella	Aethopyga_bella	1
Aethopyga-boltoni	Aethopyga_boltoni	1
Aethopyga-christinae	Aethopyga_christinae	9
Aethopyga-duyvenbodei	Aethopyga_duyvenbodei	1
Aethopyga-eximia	Aethopyga_eximia	1
Aethopyga-flagrans	Aethopyga_flagrans	1
Aethopyga-gouldiae	Aethopyga_gouldiae	5
Aethopyga-ignicauda	Aethopyga_ignicauda	2
Aethopyga-linaraborae	Aethopyga_linaraborae	1
Aethopyga-mystacalis	Aethopyga_mystacalis	2
Aethopyga-nipalensis	Aethopyga_nipalensis	3
Aethopyga-primigenia	Aethopyga_primigenia	0
Aethopyga-pulcherrima	Aethopyga_pulcherrima	0
Aethopyga-saturata	Aethopyga_saturata	6
Aethopyga-shelleyi	Aethopyga_shelleyi	3
Aethopyga-siparaja	Aethopyga_siparaja	14
Afropavo-congensis	Afropavo_congensis	22
Agamia-agami	Agamia_agami	13
Agapornis-canus	Agapornis_canus	2
Agapornis-fischeri	Agapornis_fischeri	29
Agapornis-lilianae	Agapornis_lilianae	10
Agapornis-nigrigenis	Agapornis_nigrigenis	21
Agapornis-personatus	Agapornis_personatus	9
Agapornis-pullarius	Agapornis_pullarius	2
Agapornis-roseicollis	Agapornis_roseicollis	91
Agapornis-swindernianus	Agapornis_swindernianus	1
Agapornis-taranta	Agapornis_taranta	8
Agelaioides-badius	Agelaioides_badius	25
Agelaius-assimilis	Agelaius_assimilis	4
Agelaius-humeralis	Agelaius_humeralis	1
Agelaius-phoeniceus	Agelaius_phoeniceus	773
Agelaius-tricolor	Agelaius_tricolor	18
Agelaius-xanthomus	Agelaius_xanthomus	18
Agelastes-meleagrides	Agelastes_meleagrides	6
Agelastes-niger	Agelastes_niger	0
Agelasticus-cyanopus	Agelasticus_cyanopus	0
Agelasticus-thilius	Agelasticus_thilius	1
Agelasticus-xanthophthalmus	Agelasticus_xanthophthalmus	0
Aglaeactis-aliciae	Aglaeactis_aliciae	1
Aglaeactis-castelnaudii	Aglaeactis_castelnaudii	0
Aglaeactis-cupripennis	Aglaeactis_cupripennis	4
Aglaeactis-pamela	Aglaeactis_pamela	0
Aglaiocercus-berlepschi	Aglaiocercus_berlepschi	0
Aglaiocercus-coelestis	Aglaiocercus_coelestis	4
Aglaiocercus-kingi	Aglaiocercus_kingi	1
Agriornis-albicauda	Agriornis_albicauda	0
Agriornis-lividus	Agriornis_lividus	0
Agriornis-micropterus	Agriornis_micropterus	1
Agriornis-montanus	Agriornis_montanus	0
Agriornis-murinus	Agriornis_murinus	0
Ailuroedus-buccoides	Ailuroedus_buccoides	1
Ailuroedus-crassirostris	Ailuroedus_crassirostris	11
Ailuroedus-melanotis	Ailuroedus_melanotis	8
Aimophila-notosticta	Aimophila_rufescens	1
Aimophila-rufescens	Aimophila_ruficeps	0
Aimophila-ruficeps	Aimophila_strigiceps	13
Aix-galericulata	Aix_galericulata	135
Aix-sponsa	Aix_sponsa	398
Alaemon-alaudipes	Alaemon_alaudipes	27
Alaemon-hamertoni	Alaemon_hamertoni	0
Alauda-arvensis	Alauda_arvensis	481
Alauda-gulgula	Alauda_gulgula	26
Alauda-japonica	Alauda_japonica	1
Alauda-razae	Alauda_razae	10
Alca-torda	Alca_torda	361
Alcedo-argentata	Alcedo_argentata	0
Alcedo-atthis	Alcedo_atthis	355
Alcedo-azurea	Alcedo_azurea	4
Alcedo-coerulescens	Alcedo_coerulescens	3
Alcedo-cristata	Alcedo_cristata	16
Alcedo-cyanopectus	Alcedo_cyanopectus	0
Alcedo-euryzona	Alcedo_euryzona	1
Alcedo-hercules	Alcedo_hercules	6
Alcedo-leucogaster	Alcedo_leucogaster	4
Alcedo-meninting	Alcedo_meninting	7
Alcedo-pusilla	Alcedo_pusilla	3
Alcedo-quadribrachys	Alcedo_quadribrachys	2
Alcedo-semitorquata	Alcedo_semitorquata	12
Alcedo-vintsioides	Alcedo_vintsioides	0
Alcedo-websteri	Alcedo_websteri	0
Alcippe-brunnea	Alcippe_brunnea	2
Alcippe-brunneicauda	Alcippe_brunneicauda	0
Alcippe-castaneceps	Alcippe_castaneceps	2
Alcippe-chrysotis	Alcippe_chrysotis	2
Alcippe-cinerea	Alcippe_cinerea	0
Alcippe-cinereiceps	Alcippe_cinereiceps	7
Alcippe-danisi	Alcippe_danisi	1
Alcippe-dubia	Alcippe_dubia	1
Alcippe-formosana	Alcippe_formosana	1
Alcippe-grotei	Alcippe_grotei	1
Alcippe-klossi	Alcippe_klossi	1
Alcippe-ludlowi	Alcippe_ludlowi	1
Alcippe-manipurensis	Alcippe_manipurensis	1
Alcippe-morrisonia	Alcippe_morrisonia	14
Alcippe-nipalensis	Alcippe_nipalensis	2
Alcippe-peracensis	Alcippe_peracensis	6
Alcippe-poioicephala	Alcippe_poioicephala	4
Alcippe-pyrrhoptera	Alcippe_pyrrhoptera	0
Alcippe-ruficapilla	Alcippe_ruficapilla	3
Alcippe-rufogularis	Alcippe_rufogularis	1
Alcippe-striaticollis	Alcippe_striaticollis	0
Alcippe-variegaticeps	Alcippe_variegaticeps	3
Alcippe-vinipectus	Alcippe_vinipectus	3
Aleadryas-rufinucha	Aleadryas_rufinucha	0
Alectoris-barbara	Alectoris_barbara	23
Alectoris-chukar	Alectoris_chukar	190
Alectoris-graeca	Alectoris_graeca	209
Alectoris-magna	Alectoris_magna	14
Alectoris-melanocephala	Alectoris_melanocephala	6
Alectoris-philbyi	Alectoris_philbyi	3
Alectoris-rufa	Alectoris_rufa	338
Alectroenas-madagascariensis	Alectroenas_madagascariensis	1
Alectroenas-nitidissima	NA	2
Alectroenas-pulcherrima	Alectroenas_pulcherrima	0
Alectroenas-rodericana	NA	0
Alectroenas-sganzini	Alectroenas_sganzini	1
Alectrurus-risora	Alectrurus_risora	3
Alectrurus-tricolor	Alectrurus_tricolor	4
Alectura-lathami	Alectura_lathami	72
Alethe-castanea	NA	0
Alethe-choloensis	Alethe_choloensis	4
Alethe-diademata	Alethe_diademata	7
Alethe-fuelleborni	Alethe_fuelleborni	5
Alethe-poliocephala	Alethe_poliocephala	7
Alethe-poliophrys	Alethe_poliophrys	2
Alipiopsitta-xanthops	Alipiopsitta_xanthops	5
Alisterus-amboinensis	Alisterus_amboinensis	5
Alisterus-chloropterus	Alisterus_chloropterus	4
Alisterus-scapularis	Alisterus_scapularis	30
Alle-alle	Alle_alle	211
Alophoixus-affinis	Alophoixus_affinis	1
Alophoixus-bres	Alophoixus_bres	0
Alophoixus-finschii	Alophoixus_finschii	1
Alophoixus-flaveolus	Alophoixus_flaveolus	0
Alophoixus-ochraceus	Alophoixus_ochraceus	0
Alophoixus-pallidus	Alophoixus_pallidus	7
Alophoixus-phaeocephalus	Alophoixus_phaeocephalus	0
Alopochelidon-fucata	Alopochelidon_fucata	3
Alopochen-aegyptiaca	Alopochen_aegyptiaca	12
Alopochen-kervazoi	NA	0
Alopochen-mauritianus	NA	1
Amadina-erythrocephala	Amadina_erythrocephala	16
Amadina-fasciata	Amadina_fasciata	24
Amalocichla-incerta	Amalocichla_incerta	3
Amalocichla-sclateriana	Amalocichla_sclateriana	1
Amandava-amandava	Amandava_amandava	37
Amandava-formosa	Amandava_formosa	13
Amandava-subflava	Amandava_subflava	21
Amaurocichla-bocagei	Amaurocichla_bocagei	4
Amaurolimnas-concolor	Amaurolimnas_concolor	2
Amaurornis-akool	Amaurornis_akool	4
Amaurornis-bicolor	Amaurornis_bicolor	0
Amaurornis-flavirostra	Amaurornis_flavirostra	0
Amaurornis-isabellina	Amaurornis_isabellina	1
Amaurornis-magnirostris	Amaurornis_magnirostris	1
Amaurornis-moluccana	Amaurornis_moluccana	0
Amaurornis-olivacea	Amaurornis_olivacea	3
Amaurornis-olivieri	Amaurornis_olivieri	2
Amaurornis-phoenicurus	Amaurornis_phoenicurus	31
Amaurospiza-carrizalensis	Amaurospiza_carrizalensis	1
Amaurospiza-concolor	Amaurospiza_concolor	1
Amaurospiza-moesta	Amaurospiza_moesta	3
Amazilia-amabilis	Amazilia_amabilis	1
Amazilia-amazilia	Amazilia_amazilia	7
Amazilia-beryllina	Amazilia_beryllina	5
Amazilia-boucardi	Amazilia_boucardi	0
Amazilia-brevirostris	Amazilia_brevirostris	0
Amazilia-candida	Amazilia_candida	2
Amazilia-castaneiventris	Amazilia_castaneiventris	4
Amazilia-chionogaster	Amazilia_chionogaster	1
Amazilia-cyanifrons	Amazilia_cyanifrons	2
Amazilia-cyanocephala	Amazilia_cyanocephala	3
Amazilia-cyanura	Amazilia_cyanura	0
Amazilia-decora	Amazilia_decora	0
Amazilia-edward	Amazilia_edward	1
Amazilia-fimbriata	Amazilia_fimbriata	7
Amazilia-franciae	Amazilia_franciae	0
Amazilia-lactea	Amazilia_lactea	6
Amazilia-leucogaster	Amazilia_leucogaster	1
Amazilia-luciae	Amazilia_luciae	2
Amazilia-rosenbergi	Amazilia_rosenbergi	1
Amazilia-rutila	Amazilia_rutila	11
Amazilia-saucerrottei	Amazilia_saucerrottei	4
Amazilia-tobaci	Amazilia_tobaci	4
Amazilia-tzacatl	Amazilia_tzacatl	13
Amazilia-versicolor	Amazilia_versicolor	5
Amazilia-violiceps	Amazilia_violiceps	17
Amazilia-viridicauda	Amazilia_viridicauda	0
Amazilia-viridifrons	Amazilia_viridifrons	4
Amazilia-viridigaster	Amazilia_viridigaster	1
Amazilia-yucatanensis	Amazilia_yucatanensis	13
Amazona-aestiva	Amazona_aestiva	129
Amazona-agilis	Amazona_agilis	10
Amazona-albifrons	Amazona_albifrons	20
Amazona-amazonica	Amazona_amazonica	47
Amazona-arausiaca	Amazona_arausiaca	14
Amazona-auropalliata	Amazona_auropalliata	25
Amazona-autumnalis	Amazona_autumnalis	44
Amazona-barbadensis	Amazona_barbadensis	22
Amazona-brasiliensis	Amazona_brasiliensis	28
Amazona-collaria	Amazona_collaria	7
Amazona-dufresniana	Amazona_dufresniana	8
Amazona-farinosa	Amazona_farinosa	16
Amazona-festiva	Amazona_festiva	10
Amazona-finschi	Amazona_finschi	27
Amazona-guildingii	Amazona_guildingii	37
Amazona-imperialis	Amazona_imperialis	17
Amazona-kawalli	Amazona_kawalli	7
Amazona-leucocephala	Amazona_leucocephala	54
Amazona-martinicana	NA	0
Amazona-mercenarius	Amazona_mercenaria	3
Amazona-ochrocephala	Amazona_ochrocephala	83
Amazona-oratrix	Amazona_oratrix	14
Amazona-pretrei	Amazona_pretrei	17
Amazona-rhodocorytha	Amazona_rhodocorytha	4
Amazona-tucumana	Amazona_tucumana	11
Amazona-ventralis	Amazona_ventralis	30
Amazona-versicolor	Amazona_versicolor	33
Amazona-vinacea	Amazona_vinacea	15
Amazona-violacea	NA	0
Amazona-viridigenalis	Amazona_viridigenalis	21
Amazona-vittata	Amazona_vittata	56
Amazona-xantholora	Amazona_xantholora	6
Amazonetta-brasiliensis	Amazonetta_brasiliensis	17
Amblycercus-holosericeus	Amblycercus_holosericeus	4
Amblyornis-flavifrons	Amblyornis_flavifrons	3
Amblyornis-inornata	Amblyornis_inornata	0
Amblyornis-macgregoriae	Amblyornis_macgregoriae	9
Amblyornis-subalaris	Amblyornis_subalaris	2
Amblyospiza-albifrons	Amblyospiza_albifrons	28
Amblyramphus-holosericeus	Amblyramphus_holosericeus	7
Ammodramus-aurifrons	Ammodramus_aurifrons	1
Ammodramus-bairdii	Ammodramus_bairdii	52
Ammodramus-caudacutus	Ammodramus_caudacutus	49
Ammodramus-henslowii	Ammodramus_henslowii	94
Ammodramus-humeralis	Ammodramus_humeralis	9
Ammodramus-leconteii	Ammodramus_leconteii	52
Ammodramus-maritimus	Ammodramus_maritimus	62
Ammodramus-nelsoni	Ammodramus_nelsoni	20
Ammodramus-savannarum	Ammodramus_savannarum	143
Ammomanes-cinctura	Ammomanes_cinctura	2
Ammomanes-deserti	Ammomanes_deserti	25
Ammomanes-grayi	Ammomanes_grayi	0
Ammomanes-phoenicura	Ammomanes_phoenicura	0
Ammoperdix-griseogularis	Ammoperdix_griseogularis	12
Ammoperdix-heyi	Ammoperdix_heyi	12
Ampeliceps-coronatus	Ampeliceps_coronatus	1
Ampelioides-tschudii	Ampelioides_tschudii	3
Ampelion-rubrocristatus	Ampelion_rubrocristatus	0
Ampelion-rufaxilla	Ampelion_rufaxilla	0
Amphilais-seebohmi	Amphilais_seebohmi	0
Amphispiza-belli	Amphispiza_belli	66
Amphispiza-bilineata	Amphispiza_bilineata	58
Amphispiza-quinquestriata	Aimophila_ruficauda	0
Amytornis-ballarae	Amytornis_ballarae	1
Amytornis-barbatus	Amytornis_barbatus	9
Amytornis-dorotheae	Amytornis_dorotheae	11
Amytornis-goyderi	Amytornis_goyderi	5
Amytornis-housei	Amytornis_housei	3
Amytornis-merrotsyi	Amytornis_merrotsyi	2
Amytornis-purnelli	Amytornis_purnelli	1
Amytornis-striatus	Amytornis_striatus	9
Amytornis-textilis	Amytornis_textilis	11
Amytornis-woodwardi	Amytornis_woodwardi	4
Anabacerthia-amaurotis	Anabacerthia_amaurotis	2
Anabacerthia-striaticollis	Anabacerthia_striaticollis	0
Anabacerthia-variegaticeps	Anabacerthia_variegaticeps	0
Anabazenops-dorsalis	Anabazenops_dorsalis	1
Anabazenops-fuscus	Anabazenops_fuscus	3
Anairetes-agilis	Anairetes_agilis	0
Anairetes-agraphia	Anairetes_agraphia	1
Anairetes-alpinus	Anairetes_alpinus	2
Anairetes-fernandezianus	Anairetes_fernandezianus	2
Anairetes-flavirostris	Anairetes_flavirostris	2
Anairetes-nigrocristatus	Anairetes_nigrocristatus	2
Anairetes-parulus	Anairetes_parulus	3
Anairetes-reguloides	Anairetes_reguloides	0
Anaplectes-rubriceps	Anaplectes_rubriceps	10
Anarhynchus-frontalis	Anarhynchus_frontalis	23
Anas-acuta	Anas_acuta	465
Anas-americana	Anas_americana	146
Anas-andium	Anas_andium	1
Anas-aucklandica	Anas_aucklandica	25
Anas-bahamensis	Anas_bahamensis	30
Anas-bernieri	Anas_bernieri	23
Anas-capensis	Anas_capensis	22
Anas-castanea	Anas_castanea	27
Anas-chlorotis	Anas_chlorotis	17
Anas-clypeata	Anas_clypeata	306
Anas-crecca	Anas_crecca	439
Anas-cyanoptera	Anas_cyanoptera	94
Anas-discors	Anas_discors	258
Anas-eatoni	Anas_eatoni	4
Anas-erythrorhyncha	Anas_erythrorhyncha	23
Anas-falcata	Anas_falcata	40
Anas-flavirostris	Anas_flavirostris	21
Anas-formosa	Anas_formosa	41
Anas-fulvigula	Anas_fulvigula	37
Anas-georgica	Anas_georgica	16
Anas-gibberifrons	Anas_gibberifrons	33
Anas-gracilis	Anas_gracilis	17
Anas-hottentota	Anas_hottentota	6
Anas-laysanensis	Anas_laysanensis	26
Anas-luzonica	Anas_luzonica	3
Anas-marecula	NA	1
Anas-melleri	Anas_melleri	14
Anas-nesiotis	Anas_nesiotis	9
Anas-penelope	Anas_penelope	328
Anas-platalea	Anas_platalea	3
Anas-platyrhynchos	Anas_platyrhynchos	2197
Anas-poecilorhyncha	Anas_poecilorhyncha	97
Anas-puna	Anas_puna	0
Anas-querquedula	Anas_querquedula	198
Anas-rhynchotis	Anas_rhynchotis	23
Anas-rubripes	Anas_rubripes	297
Anas-sibilatrix	Anas_sibilatrix	12
Anas-smithii	Anas_smithii	10
Anas-sparsa	Anas_sparsa	14
Anas-strepera	Anas_strepera	328
Anas-superciliosa	Anas_superciliosa	45
Anas-theodori	NA	0
Anastomus-lamelligerus	Anastomus_lamelligerus	21
Anastomus-oscitans	Anastomus_oscitans	27
Anas-undulata	Anas_undulata	26
Anas-versicolor	Anas_versicolor	11
Anas-wyvilliana	Anas_wyvilliana	7
Anas-zonorhyncha	NA	2
Ancistrops-strigilatus	Ancistrops_strigilatus	0
Andigena-cucullata	Andigena_cucullata	2
Andigena-hypoglauca	Andigena_hypoglauca	2
Andigena-laminirostris	Andigena_laminirostris	3
Andigena-nigrirostris	Andigena_nigrirostris	0
Androdon-aequatorialis	Androdon_aequatorialis	5
Andropadus-ansorgei	Andropadus_ansorgei	1
Andropadus-curvirostris	Andropadus_curvirostris	1
Andropadus-gracilirostris	Andropadus_gracilirostris	1
Andropadus-gracilis	Andropadus_gracilis	0
Andropadus-importunus	Andropadus_importunus	0
Andropadus-latirostris	Andropadus_latirostris	10
Andropadus-masukuensis	Andropadus_masukuensis	2
Andropadus-milanjensis	Andropadus_milanjensis	5
Andropadus-montanus	Andropadus_montanus	0
Andropadus-nigriceps	Andropadus_nigriceps	0
Andropadus-tephrolaemus	Andropadus_tephrolaemus	4
Andropadus-virens	Andropadus_virens	15
Androphobus-viridis	Androphobus_viridis	0
Anhima-cornuta	Anhima_cornuta	13
Anhinga-anhinga	Anhinga_anhinga	81
Anhinga-melanogaster	Anhinga_melanogaster	45
Anhinga-novaehollandiae	Anhinga_novaehollandiae	2
Anhinga-rufa	Anhinga_rufa	13
Anisognathus-igniventris	Anisognathus_igniventris	1
Anisognathus-lacrymosus	Anisognathus_lacrymosus	0
Anisognathus-melanogenys	Anisognathus_melanogenys	0
Anisognathus-notabilis	Anisognathus_notabilis	2
Anisognathus-somptuosus	Anisognathus_somptuosus	0
Anodorhynchus-glaucus	NA	6
Anodorhynchus-hyacinthinus	Anodorhynchus_hyacinthinus	78
Anodorhynchus-leari	Anodorhynchus_leari	45
Anomalospiza-imberbis	Anomalospiza_imberbis	11
Anopetia-gounellei	Anopetia_gounellei	0
Anorrhinus-austeni	Anorrhinus_austeni	4
Anorrhinus-galeritus	Anorrhinus_galeritus	6
Anorrhinus-tickelli	Anorrhinus_tickelli	3
Anous-minutus	Anous_minutus	77
Anous-stolidus	Anous_stolidus	132
Anous-tenuirostris	Anous_tenuirostris	38
Anser-albifrons	Anser_albifrons	521
Anseranas-semipalmata	Anseranas_semipalmata	53
Anser-anser	Anser_anser	803
Anser-brachyrhynchus	Anser_brachyrhynchus	200
Anser-cygnoides	Anser_cygnoides	43
Anser-erythropus	Anser_erythropus	178
Anser-fabalis	Anser_fabalis	389
Anser-indicus	Anser_indicus	139
Anthocephala-floriceps	Anthocephala_floriceps	1
Anthochaera-carunculata	Anthochaera_carunculata	55
Anthochaera-chrysoptera	Anthochaera_chrysoptera	14
Anthochaera-lunulata	Anthochaera_lunulata	2
Anthochaera-paradoxa	Anthochaera_paradoxa	2
Anthornis-melanocephala	NA	0
Anthornis-melanura	Anthornis_melanura	52
Anthoscopus-caroli	Anthoscopus_caroli	3
Anthoscopus-flavifrons	Anthoscopus_flavifrons	2
Anthoscopus-minutus	Anthoscopus_minutus	4
Anthoscopus-musculus	Anthoscopus_musculus	1
Anthoscopus-parvulus	Anthoscopus_parvulus	1
Anthoscopus-punctifrons	Anthoscopus_punctifrons	0
Anthracoceros-albirostris	Anthracoceros_albirostris	29
Anthracoceros-coronatus	Anthracoceros_coronatus	8
Anthracoceros-malayanus	Anthracoceros_malayanus	6
Anthracoceros-marchei	Anthracoceros_marchei	3
Anthracoceros-montani	Anthracoceros_montani	2
Anthracothorax-dominicus	Anthracothorax_dominicus	3
Anthracothorax-mango	Anthracothorax_mango	2
Anthracothorax-nigricollis	Anthracothorax_nigricollis	12
Anthracothorax-prevostii	Anthracothorax_prevostii	9
Anthracothorax-veraguensis	Anthracothorax_veraguensis	0
Anthracothorax-viridigula	Anthracothorax_viridigula	0
Anthracothorax-viridis	Anthracothorax_viridis	3
Anthreptes-anchietae	Anthreptes_anchietae	2
Anthreptes-aurantium	Anthreptes_aurantium	1
Anthreptes-collaris	Anthreptes_collaris	17
Anthreptes-fraseri	Anthreptes_fraseri	0
Anthreptes-gabonicus	Anthreptes_gabonicus	2
Anthreptes-longuemarei	Anthreptes_longuemarei	6
Anthreptes-malacensis	Anthreptes_malacensis	8
Anthreptes-metallicus	Anthreptes_metallicus	3
Anthreptes-neglectus	Anthreptes_neglectus	4
Anthreptes-orientalis	Anthreptes_orientalis	1
Anthreptes-pallidigaster	Anthreptes_pallidigaster	5
Anthreptes-platurus	Anthreptes_platurus	1
Anthreptes-rectirostris	Anthreptes_rectirostris	2
Anthreptes-reichenowi	Anthreptes_reichenowi	11
Anthreptes-rhodolaemus	Anthreptes_rhodolaemus	0
Anthreptes-rubritorques	Anthreptes_rubritorques	2
Anthreptes-simplex	Anthreptes_simplex	4
Anthreptes-singalensis	Anthreptes_singalensis	3
Anthropoides-paradiseus	Grus_paradisea	1
Anthropoides-virgo	Grus_virgo	4
Anthus-antarcticus	Anthus_antarcticus	0
Anthus-berthelotii	Anthus_berthelotii	14
Anthus-bogotensis	Anthus_bogotensis	0
Anthus-brachyurus	Anthus_brachyurus	6
Anthus-caffer	Anthus_caffer	3
Anthus-campestris	Anthus_campestris	119
Anthus-cervinus	Anthus_cervinus	102
Anthus-chacoensis	Anthus_chacoensis	2
Anthus-chloris	Anthus_chloris	2
Anthus-correndera	Anthus_correndera	2
Anthus-crenatus	Anthus_crenatus	6
Anthus-furcatus	Anthus_furcatus	3
Anthus-godlewskii	Anthus_godlewskii	60
Anthus-gustavi	Anthus_gustavi	35
Anthus-gutturalis	Anthus_gutturalis	0
Anthus-hellmayri	Anthus_hellmayri	3
Anthus-hodgsoni	Anthus_hodgsoni	108
Anthus-hoeschi	Anthus_hoeschi	5
Anthus-leucophrys	Anthus_leucophrys	6
Anthus-lineiventris	Anthus_lineiventris	5
Anthus-longicaudatus	Anthus_longicaudatus	1
Anthus-lutescens	Anthus_lutescens	4
Anthus-melindae	Anthus_melindae	3
Anthus-nattereri	Anthus_nattereri	2
Anthus-nilghiriensis	Anthus_nilghiriensis	0
Anthus-novaeseelandiae	Anthus_novaeseelandiae	102
Anthus-pallidiventris	Anthus_pallidiventris	0
Anthus-petrosus	Anthus_petrosus	39
Anthus-pratensis	Anthus_pratensis	238
Anthus-richardi	Anthus_richardi	31
Anthus-roseatus	Anthus_roseatus	3
Anthus-rubescens	Anthus_rubescens	44
Anthus-rufulus	Anthus_rufulus	0
Anthus-similis	Anthus_similis	22
Anthus-sokokensis	Anthus_sokokensis	6
Anthus-spinoletta	Anthus_spinoletta	212
Anthus-spragueii	Anthus_spragueii	52
Anthus-sylvanus	Anthus_sylvanus	2
Anthus-trivialis	Anthus_trivialis	141
Anthus-vaalensis	Anthus_vaalensis	4
Antilophia-bokermanni	Antilophia_bokermanni	4
Antilophia-galeata	Antilophia_galeata	18
Anumbius-annumbi	Anumbius_annumbi	11
Anurolimnas-castaneiceps	Anurolimnas_castaneiceps	1
Anurolimnas-fasciatus	Anurolimnas_fasciatus	0
Anurolimnas-viridis	Anurolimnas_viridis	3
Anurophasis-monorthonyx	Anurophasis_monorthonyx	1
Apalharpactes-mackloti	Apalharpactes_mackloti	1
Apalharpactes-reinwardtii	Apalharpactes_reinwardtii	3
Apalis-bamendae	Apalis_bamendae	1
Apalis-binotata	Apalis_binotata	3
Apalis-chapini	Apalis_chapini	0
Apalis-chariessa	Apalis_chariessa	4
Apalis-chirindensis	Apalis_chirindensis	3
Apalis-cinerea	Apalis_cinerea	3
Apalis-flavida	Apalis_flavida	10
Apalis-flavigularis	Apalis_flavigularis	0
Apalis-fuscigularis	Apalis_fuscigularis	0
Apalis-goslingi	Apalis_goslingi	0
Apalis-jacksoni	Apalis_jacksoni	3
Apalis-karamojae	Apalis_karamojae	3
Apalis-lynesi	Apalis_lynesi	0
Apalis-melanocephala	Apalis_melanocephala	1
Apalis-nigriceps	Apalis_nigriceps	1
Apalis-personata	Apalis_personata	2
Apalis-porphyrolaema	Apalis_porphyrolaema	1
Apalis-ruddi	Apalis_ruddi	6
Apalis-rufogularis	Apalis_rufogularis	1
Apalis-sharpii	Apalis_sharpii	2
Apalis-thoracica	Apalis_thoracica	11
Apaloderma-aequatoriale	Apaloderma_aequatoriale	1
Apaloderma-narina	Apaloderma_narina	8
Apaloderma-vittatum	Apaloderma_vittatum	5
Apalopteron-familiare	Apalopteron_familiare	15
Aphanapteryx-bonasia	NA	2
Aphanapteryx-leguati	NA	0
Aphanotriccus-audax	Aphanotriccus_audax	0
Aphanotriccus-capitalis	Aphanotriccus_capitalis	1
Aphantochroa-cirrochloris	Aphantochroa_cirrochloris	4
Aphelocephala-leucopsis	Aphelocephala_leucopsis	3
Aphelocephala-nigricincta	Aphelocephala_nigricincta	0
Aphelocephala-pectoralis	Aphelocephala_pectoralis	5
Aphelocoma-californica	Aphelocoma_californica	63
Aphelocoma-coerulescens	Aphelocoma_coerulescens	204
Aphelocoma-insularis	Aphelocoma_insularis	6
Aphelocoma-ultramarina	Aphelocoma_ultramarina	55
Aphelocoma-unicolor	Aphelocoma_unicolor	3
Aphelocoma-wollweberi	NA	0
Aphrastura-masafuerae	Aphrastura_masafuerae	7
Aphrastura-spinicauda	Aphrastura_spinicauda	17
Aphriza-virgata	Aphriza_virgata	23
Aplonis-atrifusca	Aplonis_atrifusca	3
Aplonis-brunneicapillus	Aplonis_brunneicapillus	0
Aplonis-cantoroides	Aplonis_cantoroides	5
Aplonis-cinerascens	Aplonis_cinerascens	0
Aplonis-corvina	NA	2
Aplonis-crassa	Aplonis_crassa	0
Aplonis-dichroa	Aplonis_dichroa	0
Aplonis-feadensis	Aplonis_feadensis	1
Aplonis-fusca	NA	2
Aplonis-grandis	Aplonis_grandis	1
Aplonis-insularis	Aplonis_insularis	2
Aplonis-magna	Aplonis_magna	0
Aplonis-mavornata	NA	1
Aplonis-metallica	Aplonis_metallica	16
Aplonis-minor	Aplonis_minor	1
Aplonis-mysolensis	Aplonis_mysolensis	0
Aplonis-mystacea	Aplonis_mystacea	2
Aplonis-opaca	Aplonis_opaca	3
Aplonis-panayensis	Aplonis_panayensis	8
Aplonis-pelzelni	Aplonis_pelzelni	1
Aplonis-santovestris	Aplonis_santovestris	1
Aplonis-striata	Aplonis_striata	0
Aplonis-tabuensis	Aplonis_tabuensis	5
Aplonis-zelandica	Aplonis_zelandica	0
Aplopelia-larvata	Aplopelia_larvata	4
Aprosmictus-erythropterus	Aprosmictus_erythropterus	22
Aprosmictus-jonquillaceus	Aprosmictus_jonquillaceus	1
Aptenodytes-forsteri	Aptenodytes_forsteri	225
Aptenodytes-patagonicus	Aptenodytes_patagonicus	262
Apteryx-australis	Apteryx_australis	108
Apteryx-haastii	Apteryx_haastii	23
Apteryx-mantelli	Apteryx_mantelli	39
Apteryx-owenii	Apteryx_owenii	32
Apus-acuticauda	Apus_acuticauda	4
Apus-affinis	Apus_affinis	136
Apus-alexandri	Apus_alexandri	1
Apus-apus	Apus_apus	536
Apus-balstoni	Apus_balstoni	0
Apus-barbatus	Apus_barbatus	16
Apus-batesi	Apus_batesi	2
Apus-berliozi	Apus_berliozi	2
Apus-bradfieldi	Apus_bradfieldi	11
Apus-caffer	Apus_caffer	23
Apus-horus	Apus_horus	14
Apus-niansae	Apus_niansae	3
Apus-nipalensis	Apus_nipalensis	1
Apus-pacificus	Apus_pacificus	56
Apus-pallidus	Apus_pallidus	153
Apus-sladeniae	Apus_sladeniae	0
Apus-unicolor	Apus_unicolor	8
Aquila-adalberti	Aquila_adalberti	116
Aquila-africanus	Aquila_africanus	0
Aquila-audax	Aquila_audax	80
Aquila-chrysaetos	Aquila_chrysaetos	1145
Aquila-clanga	Aquila_clanga	180
Aquila-fasciatus	Aquila_fasciatus	261
Aquila-gurneyi	Aquila_gurneyi	6
Aquila-hastata	Aquila_hastata	4
Aquila-heliaca	Aquila_heliaca	234
Aquila-nipalensis	Aquila_nipalensis	87
Aquila-pomarina	Aquila_pomarina	294
Aquila-rapax	Aquila_rapax	141
Aquila-verreauxii	Aquila_verreauxii	160
Aquila-wahlbergi	Aquila_wahlbergi	41
Ara-ambiguus	Ara_ambiguus	2
Ara-ararauna	Ara_ararauna	115
Ara-atwoodi	NA	0
Ara-chloropterus	Ara_chloropterus	4
Arachnothera-affinis	Arachnothera_affinis	1
Arachnothera-chrysogenys	Arachnothera_chrysogenys	0
Arachnothera-clarae	Arachnothera_clarae	0
Arachnothera-crassirostris	Arachnothera_crassirostris	0
Arachnothera-everetti	Arachnothera_everetti	0
Arachnothera-flavigaster	Arachnothera_flavigaster	0
Arachnothera-juliae	Arachnothera_juliae	0
Arachnothera-longirostra	Arachnothera_longirostra	9
Arachnothera-magna	Arachnothera_magna	2
Arachnothera-robusta	Arachnothera_robusta	2
Ara-erythrocephala	NA	0
Ara-glaucogularis	Ara_glaucogularis	23
Ara-gossei	NA	1
Ara-guadeloupensis	NA	0
Ara-macao	Ara_macao	82
Aramides-axillaris	Aramides_axillaris	3
Aramides-cajaneus	Aramides_cajanea	10
Aramides-calopterus	Aramides_calopterus	1
Aramides-mangle	Aramides_mangle	2
Aramides-saracura	Aramides_saracura	1
Aramides-wolfi	Aramides_wolfi	2
Aramides-ypecaha	Aramides_ypecaha	4
Aramidopsis-plateni	Aramidopsis_plateni	1
Ara-militaris	Ara_militaris	30
Aramus-guarauna	Aramus_guarauna	31
Ara-rubrogenys	Ara_rubrogenys	23
Ara-severus	Ara_severus	0
Aratinga-acuticaudata	Aratinga_acuticaudata	24
Aratinga-aurea	Aratinga_aurea	9
Aratinga-auricapillus	Aratinga_auricapillus	2
Aratinga-brevipes	Aratinga_brevipes	1
Aratinga-cactorum	Aratinga_cactorum	6
Aratinga-canicularis	Aratinga_canicularis	31
Aratinga-chloroptera	Aratinga_chloroptera	6
Aratinga-erythrogenys	Aratinga_erythrogenys	9
Aratinga-euops	Aratinga_euops	5
Aratinga-finschi	Aratinga_finschi	4
Aratinga-holochlora	Aratinga_holochlora	15
Aratinga-jandaya	Aratinga_jandaya	7
Aratinga-labati	NA	0
Aratinga-leucophthalma	Aratinga_leucophthalma	3
Aratinga-mitrata	Aratinga_mitrata	16
Aratinga-nana	Aratinga_nana	6
Aratinga-pertinax	Aratinga_pertinax	13
Aratinga-rubritorquis	Aratinga_rubritorquis	0
Aratinga-solstitialis	Aratinga_solstitialis	21
Aratinga-wagleri	Aratinga_wagleri	4
Aratinga-weddellii	Aratinga_weddellii	6
Ara-tricolor	NA	8
Arborophila-ardens	Arborophila_ardens	7
Arborophila-atrogularis	Arborophila_atrogularis	3
Arborophila-brunneopectus	Arborophila_brunneopectus	1
Arborophila-cambodiana	Arborophila_cambodiana	4
Arborophila-campbelli	Arborophila_campbelli	0
Arborophila-charltonii	Arborophila_charltonii	0
Arborophila-chloropus	Arborophila_chloropus	1
Arborophila-crudigularis	Arborophila_crudigularis	2
Arborophila-davidi	Arborophila_davidi	6
Arborophila-gingica	Arborophila_gingica	11
Arborophila-hyperythra	Arborophila_hyperythra	0
Arborophila-javanica	Arborophila_javanica	3
Arborophila-mandellii	Arborophila_mandellii	2
Arborophila-orientalis	Arborophila_orientalis	0
Arborophila-rolli	Arborophila_rolli	0
Arborophila-rubrirostris	Arborophila_rubrirostris	0
Arborophila-rufipectus	Arborophila_rufipectus	23
Arborophila-rufogularis	Arborophila_rufogularis	4
Arborophila-sumatrana	Arborophila_sumatrana	0
Arborophila-torqueola	Arborophila_torqueola	5
Archboldia-papuensis	Archboldia_papuensis	8
Archilochus-alexandri	Archilochus_alexandri	93
Archilochus-colubris	Archilochus_colubris	124
Ardea-cinerea	Ardea_cinerea	1035
Ardea-cocoi	Ardea_cocoi	15
Ardea-goliath	Ardea_goliath	52
Ardea-herodias	Ardea_herodias	450
Ardea-humbloti	Ardea_humbloti	3
Ardea-insignis	Ardea_insignis	7
Ardea-melanocephala	Ardea_melanocephala	36
Ardea-pacifica	Ardea_pacifica	13
Ardea-picata	Ardea_picata	3
Ardea-purpurea	Ardea_purpurea	227
Ardea-sumatrana	Ardea_sumatrana	10
Ardeola-bacchus	Ardeola_bacchus	62
Ardeola-grayii	Ardeola_grayii	50
Ardeola-idae	Ardeola_idae	6
Ardeola-ralloides	Ardeola_ralloides	154
Ardeola-rufiventris	Ardeola_rufiventris	11
Ardeola-speciosa	Ardeola_speciosa	4
Ardeotis-arabs	Ardeotis_arabs	5
Ardeotis-australis	Ardeotis_australis	10
Ardeotis-kori	Ardeotis_kori	60
Ardeotis-nigriceps	Ardeotis_nigriceps	36
Arenaria-interpres	Arenaria_interpres	377
Arenaria-melanocephala	Arenaria_melanocephala	18
Argusianus-argus	Argusianus_argus	22
Arremon-abeillei	Arremon_abeillei	0
Arremon-aurantiirostris	Arremon_aurantiirostris	6
Arremon-brunneinucha	Arremon_brunneinucha	3
Arremon-castaneiceps	Arremon_castaneiceps	0
Arremon-crassirostris	Arremon_crassirostris	0
Arremon-flavirostris	Arremon_flavirostris	2
Arremon-franciscanus	Arremon_franciscanus	3
Arremonops-chloronotus	Arremonops_chloronotus	1
Arremonops-conirostris	Arremonops_conirostris	5
Arremonops-rufivirgatus	Arremonops_rufivirgatus	3
Arremonops-tocuyensis	Arremonops_tocuyensis	0
Arremon-schlegeli	Arremon_schlegeli	2
Arremon-semitorquatus	Arremon_semitorquatus	2
Arremon-taciturnus	Arremon_taciturnus	4
Arremon-torquatus	Arremon_torquatus	0
Arremon-virenticeps	Arremon_virenticeps	0
Arses-insularis	Arses_insularis	0
Arses-kaupi	Arses_kaupi	1
Arses-telescophthalmus	Arses_telescophthalmus	3
Artamella-viridis	Artamella_viridis	1
Artamus-cinereus	Artamus_cinereus	17
Artamus-cyanopterus	Artamus_cyanopterus	16
Artamus-fuscus	Artamus_fuscus	4
Artamus-insignis	Artamus_insignis	0
Artamus-leucorynchus	Artamus_leucorynchus	2
Artamus-maximus	Artamus_maximus	1
Artamus-mentalis	Artamus_mentalis	0
Artamus-minor	Artamus_minor	3
Artamus-monachus	Artamus_monachus	0
Artamus-personatus	Artamus_personatus	6
Artamus-superciliosus	Artamus_superciliosus	16
Artisornis-metopias	Artisornis_metopias	0
Artisornis-moreaui	Artisornis_moreaui	3
Arundinicola-leucocephala	Arundinicola_leucocephala	2
Ashbyia-lovensis	Ashbyia_lovensis	1
Asio-abyssinicus	Asio_abyssinicus	0
Asio-capensis	Asio_capensis	35
Asio-flammeus	Asio_flammeus	441
Asio-madagascariensis	Asio_madagascariensis	5
Asio-otus	Asio_otus	841
Asio-stygius	Asio_stygius	11
Aspatha-gularis	Aspatha_gularis	1
Asthenes-anthoides	Asthenes_anthoides	2
Asthenes-baeri	Asthenes_baeri	2
Asthenes-berlepschi	Asthenes_berlepschi	0
Asthenes-coryi	Schizoeaca_coryi	0
Asthenes-dorbignyi	Asthenes_dorbignyi	2
Asthenes-flammulata	Asthenes_flammulata	0
Asthenes-fuliginosa	Schizoeaca_fuliginosa	0
Asthenes-griseomurina	Schizoeaca_griseomurina	0
Asthenes-harterti	Schizoeaca_harterti	0
Asthenes-helleri	Schizoeaca_helleri	0
Asthenes-heterura	Asthenes_heterura	0
Asthenes-hudsoni	Asthenes_hudsoni	0
Asthenes-humilis	Asthenes_humilis	0
Asthenes-luizae	Asthenes_luizae	6
Asthenes-maculicauda	Asthenes_maculicauda	0
Asthenes-modesta	Asthenes_modesta	4
Asthenes-moreirae	Oreophylax_moreirae	0
Asthenes-ottonis	Asthenes_ottonis	0
Asthenes-palpebralis	Schizoeaca_palpebralis	0
Asthenes-perijana	Schizoeaca_perijana	0
Asthenes-pudibunda	Asthenes_pudibunda	1
Asthenes-pyrrholeuca	Asthenes_pyrrholeuca	2
Asthenes-sclateri	Asthenes_sclateri	1
Asthenes-urubambensis	Asthenes_urubambensis	1
Asthenes-vilcabambae	Schizoeaca_vilcabambae	0
Asthenes-virgata	Asthenes_virgata	0
Asthenes-wyatti	Asthenes_wyatti	1
Astrapia-mayeri	Astrapia_mayeri	11
Astrapia-nigra	Astrapia_nigra	1
Astrapia-rothschildi	Astrapia_rothschildi	1
Astrapia-splendidissima	Astrapia_splendidissima	4
Astrapia-stephaniae	Astrapia_stephaniae	7
Atalotriccus-pilaris	Atalotriccus_pilaris	1
Atelornis-crossleyi	Atelornis_crossleyi	1
Atelornis-pittoides	Atelornis_pittoides	2
Athene-brama	Athene_brama	69
Athene-cunicularia	Athene_cunicularia	269
Athene-noctua	Athene_noctua	676
Atlantisia-podarces	NA	0
Atlantisia-rogersi	Atlantisia_rogersi	5
Atlapetes-albiceps	Atlapetes_albiceps	0
Atlapetes-albinucha	Atlapetes_albinucha	1
Atlapetes-albofrenatus	Atlapetes_albofrenatus	0
Atlapetes-blancae	NA	1
Atlapetes-canigenis	Atlapetes_canigenis	1
Atlapetes-citrinellus	Atlapetes_citrinellus	0
Atlapetes-flaviceps	Atlapetes_flaviceps	1
Atlapetes-forbesi	Atlapetes_forbesi	1
Atlapetes-fulviceps	Atlapetes_fulviceps	1
Atlapetes-fuscoolivaceus	Atlapetes_fuscoolivaceus	0
Atlapetes-latinuchus	Atlapetes_latinuchus	2
Atlapetes-leucopis	Atlapetes_leucopis	1
Atlapetes-leucopterus	Atlapetes_leucopterus	3
Atlapetes-melanocephalus	Atlapetes_melanocephalus	0
Atlapetes-melanolaemus	Atlapetes_melanolaemus	1
Atlapetes-melanopsis	Atlapetes_melanopsis	1
Atlapetes-nationi	Atlapetes_nationi	0
Atlapetes-pallidiceps	Atlapetes_pallidiceps	6
Atlapetes-pallidinucha	Atlapetes_pallidinucha	0
Atlapetes-personatus	Atlapetes_personatus	0
Atlapetes-pileatus	Atlapetes_pileatus	1
Atlapetes-rufigenis	Atlapetes_rufigenis	1
Atlapetes-rufinucha	Atlapetes_rufinucha	2
Atlapetes-schistaceus	Atlapetes_schistaceus	3
Atlapetes-seebohmi	Atlapetes_seebohmi	0
Atlapetes-semirufus	Atlapetes_semirufus	1
Atlapetes-terborghi	Atlapetes_terborghi	1
Atlapetes-tricolor	Atlapetes_tricolor	0
Atrichornis-clamosus	Atrichornis_clamosus	39
Atrichornis-rufescens	Atrichornis_rufescens	6
Attagis-gayi	Attagis_gayi	6
Attagis-malouinus	Attagis_malouinus	2
Atthis-ellioti	Atthis_ellioti	1
Atthis-heloisa	Atthis_heloisa	2
Atticora-fasciata	Atticora_fasciata	1
Atticora-melanoleuca	Atticora_melanoleuca	2
Attila-bolivianus	Attila_bolivianus	1
Attila-cinnamomeus	Attila_cinnamomeus	0
Attila-citriniventris	Attila_citriniventris	2
Attila-phoenicurus	Attila_phoenicurus	1
Attila-rufus	Attila_rufus	1
Attila-spadiceus	Attila_spadiceus	6
Attila-torridus	Attila_torridus	2
Augastes-lumachella	Augastes_lumachella	0
Augastes-scutatus	Augastes_scutatus	4
Aulacorhynchus-coeruleicinctis	Aulacorhynchus_coeruleicinctis	0
Aulacorhynchus-derbianus	Aulacorhynchus_derbianus	0
Aulacorhynchus-haematopygus	Aulacorhynchus_haematopygus	3
Aulacorhynchus-huallagae	Aulacorhynchus_huallagae	1
Aulacorhynchus-prasinus	Aulacorhynchus_prasinus	14
Aulacorhynchus-sulcatus	Aulacorhynchus_sulcatus	0
Auriparus-flaviceps	Auriparus_flaviceps	24
Automolus-infuscatus	Automolus_infuscatus	4
Automolus-leucophthalmus	Automolus_leucophthalmus	3
Automolus-melanopezus	Automolus_melanopezus	0
Automolus-ochrolaemus	Automolus_ochrolaemus	6
Automolus-rubiginosus	Automolus_rubiginosus	5
Automolus-rufipectus	NA	1
Automolus-rufipileatus	Automolus_rufipileatus	0
Aviceda-cuculoides	Aviceda_cuculoides	18
Aviceda-jerdoni	Aviceda_jerdoni	15
Aviceda-leuphotes	Aviceda_leuphotes	17
Aviceda-madagascariensis	Aviceda_madagascariensis	1
Aviceda-subcristata	Aviceda_subcristata	12
Avocettula-recurvirostris	Avocettula_recurvirostris	2
Aythya-affinis	Aythya_affinis	241
Aythya-americana	Aythya_americana	138
Aythya-australis	Aythya_australis	14
Aythya-baeri	Aythya_baeri	14
Aythya-collaris	Aythya_collaris	209
Aythya-ferina	Aythya_ferina	333
Aythya-fuligula	Aythya_fuligula	523
Aythya-innotata	Aythya_innotata	8
Aythya-marila	Aythya_marila	177
Aythya-novaeseelandiae	Aythya_novaeseelandiae	7
Aythya-nyroca	Aythya_nyroca	201
Aythya-valisineria	Aythya_valisineria	175
Babax-koslowi	Babax_koslowi	3
Babax-lanceolatus	Babax_lanceolatus	3
Babax-waddelli	Babax_waddelli	2
Baeolophus-atricristatus	Baeolophus_atricristatus	1
Baeolophus-bicolor	Baeolophus_bicolor	36
Baeolophus-inornatus	Baeolophus_inornatus	6
Baeolophus-ridgwayi	Baeolophus_ridgwayi	10
Baeolophus-wollweberi	Baeolophus_wollweberi	6
Baeopogon-clamans	Baeopogon_clamans	0
Baeopogon-indicator	Baeopogon_indicator	1
Balaeniceps-rex	Balaeniceps_rex	53
Balearica-pavonina	Balearica_pavonina	45
Balearica-regulorum	Balearica_regulorum	65
Bambusicola-fytchii	Bambusicola_fytchii	5
Bambusicola-thoracicus	Bambusicola_thoracicus	0
Bangsia-arcaei	Bangsia_arcaei	0
Bangsia-aureocincta	Bangsia_aureocincta	2
Bangsia-edwardsi	Bangsia_edwardsi	1
Bangsia-melanochlamys	Bangsia_melanochlamys	1
Bangsia-rothschildi	Bangsia_rothschildi	0
Barnardius-zonarius	Barnardius_zonarius	38
Bartramia-longicauda	Bartramia_longicauda	83
Baryphthengus-martii	Baryphthengus_martii	2
Baryphthengus-ruficapillus	Baryphthengus_ruficapillus	8
Basileuterus-basilicus	Basileuterus_basilicus	0
Basileuterus-belli	Basileuterus_belli	0
Basileuterus-bivittatus	Basileuterus_bivittatus	1
Basileuterus-chrysogaster	Basileuterus_chrysogaster	2
Basileuterus-cinereicollis	Basileuterus_cinereicollis	2
Basileuterus-conspicillatus	Basileuterus_conspicillatus	0
Basileuterus-coronatus	Basileuterus_coronatus	3
Basileuterus-culicivorus	Basileuterus_culicivorus	19
Basileuterus-flaveolus	Basileuterus_flaveolus	6
Basileuterus-fraseri	Basileuterus_fraseri	1
Basileuterus-griseiceps	Basileuterus_griseiceps	2
Basileuterus-hypoleucus	Basileuterus_hypoleucus	3
Basileuterus-ignotus	Basileuterus_ignotus	1
Basileuterus-leucoblepharus	Basileuterus_leucoblepharus	7
Basileuterus-leucophrys	Basileuterus_leucophrys	7
Basileuterus-luteoviridis	Basileuterus_luteoviridis	0
Basileuterus-melanogenys	Basileuterus_melanogenys	0
Basileuterus-nigrocristatus	Basileuterus_nigrocristatus	0
Basileuterus-rufifrons	Basileuterus_rufifrons	8
Basileuterus-signatus	Basileuterus_signatus	1
Basileuterus-trifasciatus	Basileuterus_trifasciatus	0
Basileuterus-tristriatus	Basileuterus_tristriatus	4
Basilornis-celebensis	Basilornis_celebensis	1
Basilornis-corythaix	Basilornis_corythaix	0
Basilornis-galeatus	Basilornis_galeatus	0
Basilornis-mirandus	Basilornis_mirandus	0
Batara-cinerea	Batara_cinerea	2
Bathmocercus-cerviniventris	Bathmocercus_cerviniventris	1
Bathmocercus-rufus	Bathmocercus_rufus	1
Bathmocercus-winifredae	Bathmocercus_winifredae	0
Batis-capensis	Batis_capensis	4
Batis-crypta	Batis_crypta	1
Batis-diops	Batis_diops	1
Batis-erlangeri	NA	2
Batis-fratrum	Batis_fratrum	1
Batis-ituriensis	Batis_ituriensis	1
Batis-margaritae	Batis_margaritae	2
Batis-minima	Batis_minima	2
Batis-minor	Batis_minor	2
Batis-minulla	Batis_minulla	0
Batis-mixta	Batis_mixta	1
Batis-molitor	Batis_molitor	14
Batis-occulta	Batis_occulta	0
Batis-orientalis	Batis_orientalis	2
Batis-perkeo	Batis_perkeo	2
Batis-poensis	Batis_poensis	1
Batis-pririt	Batis_pririt	4
Batis-senegalensis	Batis_senegalensis	1
Batis-soror	Batis_soror	1
Batrachostomus-affinis	Batrachostomus_affinis	0
Batrachostomus-auritus	Batrachostomus_auritus	3
Batrachostomus-cornutus	Batrachostomus_cornutus	1
Batrachostomus-harterti	Batrachostomus_harterti	0
Batrachostomus-hodgsoni	Batrachostomus_hodgsoni	4
Batrachostomus-javensis	Batrachostomus_javensis	5
Batrachostomus-mixtus	Batrachostomus_mixtus	0
Batrachostomus-moniliger	Batrachostomus_moniliger	7
Batrachostomus-poliolophus	Batrachostomus_poliolophus	0
Batrachostomus-septimus	Batrachostomus_septimus	1
Batrachostomus-stellatus	Batrachostomus_stellatus	2
Berlepschia-rikeri	Berlepschia_rikeri	4
Bernieria-apperti	Bernieria_apperti	0
Bernieria-cinereiceps	Bernieria_cinereiceps	0
Bernieria-madagascariensis	Bernieria_madagascariensis	1
Bernieria-tenebrosa	Bernieria_tenebrosa	1
Bernieria-zosterops	Bernieria_zosterops	0
Bias-musicus	Bias_musicus	6
Biatas-nigropectus	Biatas_nigropectus	2
Biziura-lobata	Biziura_lobata	30
Bleda-canicapillus	Bleda_canicapillus	2
Bleda-eximius	Bleda_eximius	3
Bleda-notatus	Bleda_notatus	0
Bleda-syndactylus	Bleda_syndactylus	1
Blythipicus-pyrrhotis	Blythipicus_pyrrhotis	1
Blythipicus-rubiginosus	Blythipicus_rubiginosus	0
Boissonneaua-flavescens	Boissonneaua_flavescens	3
Boissonneaua-jardini	Boissonneaua_jardini	1
Boissonneaua-matthewsii	Boissonneaua_matthewsii	3
Bolbopsittacus-lunulatus	Bolbopsittacus_lunulatus	5
Bolborhynchus-ferrugineifrons	Bolborhynchus_ferrugineifrons	4
Bolborhynchus-lineola	Bolborhynchus_lineola	18
Bolborhynchus-orbygnesius	Bolborhynchus_orbygnesius	2
Bombycilla-cedrorum	Bombycilla_cedrorum	118
Bombycilla-garrulus	Bombycilla_garrulus	228
Bombycilla-japonica	Bombycilla_japonica	6
Bonasa-bonasia	Bonasa_bonasia	354
Bonasa-sewerzowi	Bonasa_sewerzowi	30
Bonasa-umbellus	Bonasa_umbellus	283
Bostrychia-bocagei	Bostrychia_bocagei	0
Bostrychia-carunculata	Bostrychia_carunculata	2
Bostrychia-hagedash	Bostrychia_hagedash	15
Bostrychia-olivacea	Bostrychia_olivacea	2
Bostrychia-rara	Bostrychia_rara	2
Botaurus-lentiginosus	Botaurus_lentiginosus	49
Botaurus-pinnatus	Botaurus_pinnatus	7
Botaurus-poiciloptilus	Botaurus_poiciloptilus	12
Botaurus-stellaris	Botaurus_stellaris	283
Bowdleria-punctata	Bowdleria_punctata	19
Bowdleria-rufescens	NA	1
Brachycope-anomala	Brachycope_anomala	1
Brachygalba-albogularis	Brachygalba_albogularis	1
Brachygalba-goeringi	Brachygalba_goeringi	0
Brachygalba-lugubris	Brachygalba_lugubris	2
Brachygalba-salmoni	Brachygalba_salmoni	0
Brachypteracias-leptosomus	Brachypteracias_leptosomus	1
Brachypteracias-squamiger	Brachypteracias_squamiger	2
Brachypteryx-hyperythra	Brachypteryx_hyperythra	5
Brachypteryx-leucophrys	Brachypteryx_leucophrys	3
Brachypteryx-montana	Brachypteryx_montana	1
Brachypteryx-stellata	Brachypteryx_stellata	0
Brachyramphus-brevirostris	Brachyramphus_brevirostris	30
Brachyramphus-marmoratus	Brachyramphus_marmoratus	314
Brachyramphus-perdix	Brachyramphus_perdix	27
Bradornis-infuscatus	Bradornis_infuscatus	3
Bradornis-mariquensis	Bradornis_mariquensis	3
Bradornis-microrhynchus	Bradornis_microrhynchus	1
Bradornis-pallidus	Bradornis_pallidus	3
Bradypterus-accentor	Bradypterus_accentor	1
Bradypterus-alfredi	Bradypterus_alfredi	1
Bradypterus-alishanensis	Bradypterus_alishanensis	1
Bradypterus-baboecala	Bradypterus_baboecala	7
Bradypterus-bangwaensis	Bradypterus_bangwaensis	0
Bradypterus-barratti	Bradypterus_barratti	6
Bradypterus-carpalis	Bradypterus_carpalis	5
Bradypterus-castaneus	Bradypterus_castaneus	0
Bradypterus-caudatus	Bradypterus_caudatus	0
Bradypterus-cinnamomeus	Bradypterus_cinnamomeus	2
Bradypterus-davidi	Bradypterus_davidi	0
Bradypterus-grandis	Bradypterus_grandis	1
Bradypterus-graueri	Bradypterus_graueri	2
Bradypterus-lopezi	Bradypterus_lopezi	0
Bradypterus-luteoventris	Bradypterus_luteoventris	3
Bradypterus-major	Bradypterus_major	0
Bradypterus-mandelli	Bradypterus_mandelli	1
Bradypterus-montis	Bradypterus_montis	1
Bradypterus-palliseri	Bradypterus_palliseri	0
Bradypterus-seebohmi	Bradypterus_seebohmi	7
Bradypterus-sylvaticus	Bradypterus_sylvaticus	6
Bradypterus-tacsanowskius	Bradypterus_tacsanowskius	1
Bradypterus-thoracicus	Bradypterus_thoracicus	7
Bradypterus-timorensis	Bradypterus_timorensis	0
Bradypterus-victorini	Bradypterus_victorini	0
Branta-bernicla	Branta_bernicla	1073
Branta-canadensis	Branta_canadensis	19
Branta-hutchinsii	Branta_hutchinsii	19
Branta-leucopsis	Branta_leucopsis	506
Branta-ruficollis	Branta_ruficollis	124
Branta-sandvicensis	Branta_sandvicensis	60
Brotogeris-chiriri	Brotogeris_chiriri	10
Brotogeris-chrysoptera	Brotogeris_chrysoptera	0
Brotogeris-cyanoptera	Brotogeris_cyanoptera	13
Brotogeris-jugularis	Brotogeris_jugularis	11
Brotogeris-pyrrhoptera	Brotogeris_pyrrhoptera	0
Brotogeris-sanctithomae	Brotogeris_sanctithomae	7
Brotogeris-tirica	Brotogeris_tirica	7
Brotogeris-versicolurus	Brotogeris_versicolurus	15
Bubalornis-albirostris	Bubalornis_albirostris	13
Bubalornis-niger	Bubalornis_niger	11
Bubo-africanus	Bubo_africanus	57
Bubo-ascalaphus	Bubo_ascalaphus	17
Bubo-bengalensis	Bubo_bengalensis	13
Bubo-bubo	Bubo_bubo	773
Bubo-capensis	Bubo_capensis	39
Bubo-coromandus	Bubo_coromandus	5
Bubo-lacteus	Bubo_lacteus	46
Bubo-leucostictus	Bubo_leucostictus	1
Bubo-nipalensis	Bubo_nipalensis	9
Bubo-philippensis	Bubo_philippensis	2
Bubo-poensis	Bubo_poensis	3
Bubo-scandiaca	Bubo_scandiaca	4
Bubo-shelleyi	Bubo_shelleyi	0
Bubo-sumatranus	Bubo_sumatranus	3
Bubo-virginianus	Bubo_virginianus	521
Bubo-vosseleri	Bubo_vosseleri	2
Bubulcus-ibis	Bubulcus_ibis	518
Bucanetes-githagineus	Bucanetes_githagineus	31
Buccanodon-duchaillui	Buccanodon_duchaillui	0
Bucco-capensis	Bucco_capensis	1
Bucco-macrodactylus	Bucco_macrodactylus	3
Bucco-noanamae	Bucco_noanamae	0
Bucco-tamatia	Bucco_tamatia	2
Bucephala-albeola	Bucephala_albeola	99
Bucephala-clangula	Bucephala_clangula	440
Bucephala-islandica	Bucephala_islandica	139
Buceros-bicornis	Buceros_bicornis	66
Buceros-hydrocorax	Buceros_hydrocorax	4
Buceros-rhinoceros	Buceros_rhinoceros	24
Bucorvus-abyssinicus	Bucorvus_cafer	14
Bucorvus-leadbeateri	Bucorvus_abyssinicus	4
Buettikoferella-bivittata	Buettikoferella_bivittata	0
Bugeranus-carunculatus	Grus_carunculatus	14
Bulweria-bifax	NA	0
Bulweria-bulwerii	Bulweria_bulwerii	100
Bulweria-fallax	Bulweria_fallax	17
Buphagus-africanus	Buphagus_africanus	45
Buphagus-erythrorhynchus	Buphagus_erythrorhynchus	60
Burhinus-bistriatus	Burhinus_bistriatus	6
Burhinus-capensis	Burhinus_capensis	21
Burhinus-grallarius	Burhinus_grallarius	10
Burhinus-oedicnemus	Burhinus_oedicnemus	211
Burhinus-senegalensis	Burhinus_senegalensis	5
Burhinus-superciliaris	Burhinus_superciliaris	3
Burhinus-vermiculatus	Burhinus_vermiculatus	10
Busarellus-nigricollis	Busarellus_nigricollis	10
Butastur-indicus	Butastur_indicus	41
Butastur-liventer	Butastur_liventer	1
Butastur-rufipennis	Butastur_rufipennis	8
Butastur-teesa	Butastur_teesa	12
Buteo-albicaudatus	Buteo_albicaudatus	26
Buteo-albigula	Buteo_albigula	14
Buteo-albonotatus	Buteo_albonotatus	21
Buteo-augur	Buteo_augur	8
Buteo-auguralis	Buteo_auguralis	3
Buteo-brachypterus	Buteo_brachypterus	6
Buteo-brachyurus	Buteo_brachyurus	17
Buteo-buteo	Buteo_buteo	1140
Buteo-galapagoensis	Buteo_galapagoensis	35
Buteogallus-aequinoctialis	Buteogallus_aequinoctialis	2
Buteogallus-anthracinus	Buteogallus_anthracinus	26
Buteogallus-gundlachii	Buteogallus_gundlachii	1
Buteogallus-meridionalis	Buteogallus_meridionalis	6
Buteogallus-urubitinga	Buteogallus_urubitinga	16
Buteo-hemilasius	Buteo_hemilasius	49
Buteo-jamaicensis	Buteo_jamaicensis	565
Buteo-lagopus	Buteo_lagopus	250
Buteo-leucorrhous	Buteo_leucorrhous	5
Buteo-lineatus	Buteo_lineatus	177
Buteo-magnirostris	Buteo_magnirostris	28
Buteo-nitidus	Buteo_nitidus	10
Buteo-oreophilus	Buteo_oreophilus	14
Buteo-platypterus	Buteo_platypterus	139
Buteo-polyosoma	Buteo_polyosoma	30
Buteo-regalis	Buteo_regalis	205
Buteo-ridgwayi	Buteo_ridgwayi	4
Buteo-rufinus	Buteo_rufinus	151
Buteo-rufofuscus	Buteo_rufofuscus	35
Buteo-socotraensis	NA	0
Buteo-solitarius	Buteo_solitarius	19
Buteo-swainsoni	Buteo_swainsoni	165
Buteo-ventralis	Buteo_ventralis	3
Buthraupis-aureodorsalis	Buthraupis_aureodorsalis	0
Buthraupis-eximia	Buthraupis_eximia	1
Buthraupis-montana	Buthraupis_montana	2
Buthraupis-wetmorei	Buthraupis_wetmorei	2
Butorides-striata	Butorides_striata	5
Butorides-virescens	Butorides_virescens	35
Bycanistes-albotibialis	Bycanistes_albotibialis	0
Bycanistes-brevis	Bycanistes_brevis	10
Bycanistes-bucinator	Bycanistes_bucinator	17
Bycanistes-cylindricus	Bycanistes_cylindricus	8
Bycanistes-fistulator	Bycanistes_fistulator	3
Bycanistes-subcylindricus	Bycanistes_subcylindricus	9
Cabalus-modestus	NA	0
Cacatua-alba	Cacatua_alba	45
Cacatua-ducorpsii	Cacatua_ducorpsii	6
Cacatua-galerita	Cacatua_galerita	99
Cacatua-goffiniana	Cacatua_goffiniana	2
Cacatua-haematuropygia	Cacatua_haematuropygia	19
Cacatua-leadbeateri	Cacatua_leadbeateri	29
Cacatua-moluccensis	Cacatua_moluccensis	73
Cacatua-ophthalmica	Cacatua_ophthalmica	7
Cacatua-pastinator	Cacatua_pastinator	19
Cacatua-roseicapilla	Cacatua_roseicapilla	33
Cacatua-sanguinea	Cacatua_sanguinea	30
Cacatua-sulphurea	Cacatua_sulphurea	59
Cacatua-tenuirostris	Cacatua_tenuirostris	36
Cacicus-cela	Cacicus_cela	26
Cacicus-chrysonotus	Cacicus_chrysonotus	0
Cacicus-chrysopterus	Cacicus_chrysopterus	2
Cacicus-haemorrhous	Cacicus_haemorrhous	9
Cacicus-koepckeae	Cacicus_koepckeae	2
Cacicus-melanicterus	Cacicus_melanicterus	0
Cacicus-sclateri	Cacicus_sclateri	2
Cacicus-solitarius	Cacicus_solitarius	5
Cacicus-uropygialis	Cacicus_uropygialis	1
Cacomantis-castaneiventris	Cacomantis_castaneiventris	5
Cacomantis-flabelliformis	Cacomantis_flabelliformis	4
Cacomantis-heinrichi	Cacomantis_heinrichi	0
Cacomantis-merulinus	Cacomantis_merulinus	5
Cacomantis-passerinus	Cacomantis_passerinus	1
Cacomantis-sepulcralis	Cacomantis_sepulcralis	4
Cacomantis-sonneratii	Cacomantis_sonneratii	2
Cacomantis-variolosus	Cacomantis_variolosus	11
Cairina-moschata	Cairina_moschata	311
Cairina-scutulata	Cairina_scutulata	58
Calamanthus-campestris	Calamanthus_campestris	1
Calamanthus-fuliginosus	Calamanthus_fuliginosus	2
Calamospiza-melanocorys	Calamospiza_melanocorys	70
Calandrella-acutirostris	Calandrella_acutirostris	5
Calandrella-brachydactyla	Calandrella_brachydactyla	67
Calandrella-cheleensis	Calandrella_cheleensis	6
Calandrella-cinerea	Calandrella_cinerea	59
Calandrella-raytal	Calandrella_raytal	4
Calandrella-rufescens	Calandrella_rufescens	57
Calandrella-somalica	Calandrella_somalica	1
Calcarius-lapponicus	Calcarius_mccownii	151
Calcarius-ornatus	Calcarius_ornatus	67
Calcarius-pictus	Calcarius_pictus	48
Calicalicus-madagascariensis	Calicalicus_madagascariensis	3
Calicalicus-rufocarpalis	Calicalicus_rufocarpalis	3
Calidris-acuminata	Calidris_acuminata	122
Calidris-alba	Calidris_alba	300
Calidris-alpina	Calidris_alpina	675
Calidris-bairdii	Calidris_bairdii	126
Calidris-canutus	Calidris_canutus	530
Calidris-ferruginea	Calidris_ferruginea	314
Calidris-fuscicollis	Calidris_fuscicollis	145
Calidris-himantopus	Calidris_himantopus	70
Calidris-maritima	Calidris_maritima	183
Calidris-mauri	Calidris_mauri	205
Calidris-melanotos	Calidris_melanotos	174
Calidris-minuta	Calidris_minuta	159
Calidris-minutilla	Calidris_minutilla	86
Calidris-ptilocnemis	Calidris_ptilocnemis	17
Calidris-pusilla	Calidris_pusilla	240
Calidris-ruficollis	Calidris_ruficollis	174
Calidris-subminuta	Calidris_subminuta	47
Calidris-temminckii	Calidris_temminckii	80
Calidris-tenuirostris	Calidris_tenuirostris	113
Caliechthrus-leucolophus	Caliechthrus_leucolophus	0
Callacanthis-burtoni	Callacanthis_burtoni	2
Callaeas-cinereus	Callaeas_cinereus	1
Callipepla-californica	Callipepla_californica	44
Callipepla-douglasii	Callipepla_douglasii	2
Callipepla-gambelii	Callipepla_gambelii	23
Callipepla-squamata	Callipepla_squamata	64
Calliphlox-amethystina	Calliphlox_amethystina	1
Calliphlox-bryantae	Calliphlox_bryantae	0
Calliphlox-evelynae	Calliphlox_evelynae	2
Calliphlox-mitchellii	Calliphlox_mitchellii	2
Callocephalon-fimbriatum	Callocephalon_fimbriatum	20
Callonetta-leucophrys	Callonetta_leucophrys	11
Calochaetes-coccineus	Calochaetes_coccineus	0
Calocitta-colliei	Calocitta_colliei	2
Calocitta-formosa	Calocitta_formosa	16
Caloenas-maculata	NA	0
Caloenas-nicobarica	Caloenas_nicobarica	12
Calonectris-diomedea	Calonectris_diomedea	403
Calonectris-edwardsii	Calonectris_edwardsii	14
Calonectris-leucomelas	Calonectris_leucomelas	58
Caloperdix-oculeus	Caloperdix_oculeus	0
Calorhamphus-fuliginosus	Calorhamphus_fuliginosus	0
Calothorax-lucifer	Calothorax_lucifer	10
Calothorax-pulcher	Calothorax_pulcher	0
Calypte-anna	Calypte_anna	139
Calypte-costae	Calypte_costae	45
Calyptocichla-serina	Calyptocichla_serina	1
Calyptomena-hosii	Calyptomena_hosii	0
Calyptomena-viridis	Calyptomena_viridis	7
Calyptomena-whiteheadi	Calyptomena_whiteheadi	1
Calyptophilus-frugivorus	Calyptophilus_frugivorus	3
Calyptorhynchus-banksii	Calyptorhynchus_banksii	32
Calyptorhynchus-baudinii	Calyptorhynchus_baudinii	10
Calyptorhynchus-funereus	Calyptorhynchus_funereus	66
Calyptorhynchus-lathami	Calyptorhynchus_lathami	52
Calyptorhynchus-latirostris	Calyptorhynchus_latirostris	15
Calyptura-cristata	Calyptura_cristata	1
Camarhynchus-heliobates	Camarhynchus_heliobates	1
Camarhynchus-pallidus	Camarhynchus_pallidus	0
Camarhynchus-parvulus	Camarhynchus_parvulus	12
Camarhynchus-pauper	Camarhynchus_pauper	2
Camarhynchus-psittacula	Camarhynchus_psittacula	4
Camaroptera-brachyura	Camaroptera_brachyura	7
Camaroptera-chloronota	Camaroptera_chloronota	3
Camaroptera-fasciolata	Camaroptera_fasciolata	5
Camaroptera-simplex	Camaroptera_simplex	1
Camaroptera-superciliaris	Camaroptera_superciliaris	1
Camaroptera-undosa	Camaroptera_undosa	0
Campephaga-flava	Campephaga_flava	4
Campephaga-lobata	Campephaga_lobata	0
Campephaga-oriolina	Campephaga_oriolina	0
Campephaga-petiti	Campephaga_petiti	1
Campephaga-phoenicea	Campephaga_phoenicea	3
Campephaga-quiscalina	Campephaga_quiscalina	3
Campephilus-gayaquilensis	Campephilus_gayaquilensis	1
Campephilus-guatemalensis	Campephilus_guatemalensis	6
Campephilus-haematogaster	Campephilus_haematogaster	0
Campephilus-imperialis	Campephilus_imperialis	3
Campephilus-leucopogon	Campephilus_leucopogon	6
Campephilus-magellanicus	Campephilus_magellanicus	10
Campephilus-melanoleucos	Campephilus_melanoleucos	2
Campephilus-pollens	Campephilus_pollens	0
Campephilus-principalis	Campephilus_principalis	59
Campephilus-robustus	Campephilus_robustus	4
Campephilus-rubricollis	Campephilus_rubricollis	2
Campethera-abingoni	Campethera_abingoni	9
Campethera-bennettii	Campethera_bennettii	3
Campethera-cailliautii	Campethera_cailliautii	4
Campethera-caroli	Campethera_caroli	3
Campethera-maculosa	Campethera_maculosa	0
Campethera-mombassica	Campethera_mombassica	1
Campethera-nivosa	Campethera_nivosa	3
Campethera-notata	Campethera_notata	8
Campethera-nubica	Campethera_nubica	1
Campethera-punctuligera	Campethera_punctuligera	0
Campethera-tullbergi	Campethera_tullbergi	1
Campochaera-sloetii	Campochaera_sloetii	2
Camptorhynchus-labradorius	NA	6
Camptostoma-imberbe	Camptostoma_imberbe	4
Camptostoma-obsoletum	Camptostoma_obsoletum	3
Campylopterus-curvipennis	Campylopterus_curvipennis	5
Campylopterus-duidae	Campylopterus_duidae	1
Campylopterus-ensipennis	Campylopterus_ensipennis	4
Campylopterus-excellens	Campylopterus_excellens	2
Campylopterus-falcatus	Campylopterus_falcatus	0
Campylopterus-hemileucurus	Campylopterus_hemileucurus	5
Campylopterus-hyperythrus	Campylopterus_hyperythrus	0
Campylopterus-largipennis	Campylopterus_largipennis	2
Campylopterus-phainopeplus	Campylopterus_phainopeplus	0
Campylopterus-rufus	Campylopterus_rufus	0
Campylopterus-villaviscensio	Campylopterus_villaviscensio	4
Campylorhamphus-falcularius	Campylorhamphus_falcularius	1
Campylorhamphus-procurvoides	Campylorhamphus_procurvoides	2
Campylorhamphus-pusillus	Campylorhamphus_pusillus	3
Campylorhamphus-trochilirostris	Campylorhamphus_trochilirostris	2
Campylorhynchus-albobrunneus	Campylorhynchus_albobrunneus	0
Campylorhynchus-brunneicapillus	Campylorhynchus_brunneicapillus	31
Campylorhynchus-chiapensis	Campylorhynchus_chiapensis	0
Campylorhynchus-fasciatus	Campylorhynchus_fasciatus	0
Campylorhynchus-griseus	Campylorhynchus_griseus	5
Campylorhynchus-gularis	Campylorhynchus_gularis	0
Campylorhynchus-jocosus	Campylorhynchus_jocosus	0
Campylorhynchus-megalopterus	Campylorhynchus_megalopterus	0
Campylorhynchus-nuchalis	Campylorhynchus_nuchalis	19
Campylorhynchus-rufinucha	Campylorhynchus_rufinucha	13
Campylorhynchus-turdinus	Campylorhynchus_turdinus	3
Campylorhynchus-yucatanicus	Campylorhynchus_yucatanicus	0
Campylorhynchus-zonatus	Campylorhynchus_zonatus	1
Canirallus-kioloides	Canirallus_kioloides	1
Canirallus-oculeus	Canirallus_oculeus	0
Capito-auratus	Capito_auratus	2
Capito-aurovirens	Capito_aurovirens	1
Capito-brunneipectus	Capito_brunneipectus	2
Capito-dayi	Capito_dayi	3
Capito-hypoleucus	Capito_hypoleucus	2
Capito-maculicoronatus	Capito_maculicoronatus	1
Capito-niger	Capito_niger	3
Capito-quinticolor	Capito_quinticolor	3
Capito-squamatus	Capito_squamatus	3
Capito-wallacei	Capito_wallacei	1
Caprimulgus-aegyptius	Caprimulgus_aegyptius	9
Caprimulgus-affinis	Caprimulgus_affinis	4
Caprimulgus-anthonyi	Caprimulgus_anthonyi	2
Caprimulgus-arizonae	NA	0
Caprimulgus-asiaticus	Caprimulgus_asiaticus	5
Caprimulgus-atripennis	Caprimulgus_atripennis	3
Caprimulgus-badius	Caprimulgus_badius	2
Caprimulgus-batesi	Caprimulgus_batesi	2
Caprimulgus-binotatus	Caprimulgus_binotatus	5
Caprimulgus-carolinensis	Caprimulgus_carolinensis	46
Caprimulgus-cayennensis	Caprimulgus_cayennensis	2
Caprimulgus-celebensis	Caprimulgus_celebensis	1
Caprimulgus-centralasicus	Caprimulgus_centralasicus	1
Caprimulgus-clarus	Caprimulgus_clarus	0
Caprimulgus-climacurus	Caprimulgus_climacurus	3
Caprimulgus-concretus	Caprimulgus_concretus	0
Caprimulgus-cubanensis	Caprimulgus_cubanensis	2
Caprimulgus-donaldsoni	Caprimulgus_donaldsoni	2
Caprimulgus-ekmani	Caprimulgus_ekmani	1
Caprimulgus-enarratus	Caprimulgus_enarratus	3
Caprimulgus-europaeus	Caprimulgus_europaeus	265
Caprimulgus-eximius	Caprimulgus_eximius	6
Caprimulgus-fossii	Caprimulgus_fossii	4
Caprimulgus-fraenatus	Caprimulgus_fraenatus	0
Caprimulgus-heterurus	Caprimulgus_heterurus	1
Caprimulgus-hirundinaceus	Caprimulgus_hirundinaceus	5
Caprimulgus-indicus	Caprimulgus_indicus	13
Caprimulgus-inornatus	Caprimulgus_inornatus	4
Caprimulgus-longirostris	Caprimulgus_longirostris	9
Caprimulgus-macrurus	Caprimulgus_macrurus	17
Caprimulgus-maculicaudus	Caprimulgus_maculicaudus	2
Caprimulgus-maculosus	Caprimulgus_maculosus	2
Caprimulgus-madagascariensis	Caprimulgus_madagascariensis	0
Caprimulgus-mahrattensis	Caprimulgus_mahrattensis	3
Caprimulgus-manillensis	Caprimulgus_manillensis	1
Caprimulgus-meesi	Caprimulgus_meesi	1
Caprimulgus-natalensis	Caprimulgus_natalensis	15
Caprimulgus-nigrescens	Caprimulgus_nigrescens	11
Caprimulgus-nigriscapularis	Caprimulgus_nigriscapularis	0
Caprimulgus-noctitherus	Caprimulgus_noctitherus	6
Caprimulgus-nubicus	Caprimulgus_nubicus	4
Caprimulgus-parvulus	Caprimulgus_parvulus	5
Caprimulgus-pectoralis	Caprimulgus_pectoralis	29
Caprimulgus-poliocephalus	Caprimulgus_poliocephalus	7
Caprimulgus-prigoginei	Caprimulgus_prigoginei	2
Caprimulgus-pulchellus	Caprimulgus_pulchellus	0
Caprimulgus-ridgwayi	Caprimulgus_ridgwayi	6
Caprimulgus-ruficollis	Caprimulgus_ruficollis	30
Caprimulgus-rufigena	Caprimulgus_rufigena	8
Caprimulgus-rufus	Caprimulgus_rufus	6
Caprimulgus-ruwenzorii	Caprimulgus_ruwenzorii	0
Caprimulgus-salvini	Caprimulgus_salvini	1
Caprimulgus-saturatus	Caprimulgus_saturatus	1
Caprimulgus-sericocaudatus	Caprimulgus_sericocaudatus	4
Caprimulgus-solala	Caprimulgus_solala	4
Caprimulgus-stellatus	Caprimulgus_stellatus	3
Caprimulgus-tristigma	Caprimulgus_tristigma	15
Caprimulgus-vociferus	Caprimulgus_vociferus	44
Caprimulgus-whitelyi	Caprimulgus_whitelyi	3
Capsiempis-flaveola	Capsiempis_flaveola	3
Caracara-cheriway	Caracara_cheriway	19
Caracara-lutosa	NA	2
Caracara-plancus	Caracara_plancus	31
Cardellina-rubrifrons	Cardellina_rubrifrons	11
Cardinalis-cardinalis	Cardinalis_cardinalis	218
Cardinalis-phoeniceus	Cardinalis_phoeniceus	2
Cardinalis-sinuatus	Cardinalis_sinuatus	10
Carduelis-ambigua	Carduelis_ambigua	4
Carduelis-atrata	Carduelis_atrata	4
Carduelis-atriceps	Carduelis_atriceps	1
Carduelis-barbata	Carduelis_barbata	8
Carduelis-cannabina	Carduelis_cannabina	93
Carduelis-carduelis	Carduelis_carduelis	210
Carduelis-chloris	Carduelis_chloris	295
Carduelis-citrinella	Carduelis_citrinella	19
Carduelis-corsicana	Carduelis_corsicana	1
Carduelis-crassirostris	Carduelis_crassirostris	2
Carduelis-cucullata	Carduelis_cucullata	25
Carduelis-dominicensis	Carduelis_dominicensis	1
Carduelis-flammea	Carduelis_flammea	175
Carduelis-flavirostris	Carduelis_flavirostris	61
Carduelis-johannis	Carduelis_johannis	0
Carduelis-lawrencei	Carduelis_lawrencei	13
Carduelis-magellanica	Carduelis_magellanica	12
Carduelis-monguilloti	Carduelis_monguilloti	0
Carduelis-notata	Carduelis_notata	2
Carduelis-olivacea	Carduelis_olivacea	2
Carduelis-pinus	Carduelis_pinus	103
Carduelis-psaltria	Carduelis_psaltria	30
Carduelis-siemiradzkii	Carduelis_siemiradzkii	2
Carduelis-sinica	Carduelis_sinica	33
Carduelis-spinescens	Carduelis_spinescens	1
Carduelis-spinoides	Carduelis_spinoides	6
Carduelis-spinus	Carduelis_spinus	267
Carduelis-tristis	Carduelis_tristis	148
Carduelis-uropygialis	Carduelis_uropygialis	0
Carduelis-xanthogastra	Carduelis_xanthogastra	1
Carduelis-yarrellii	Carduelis_yarrellii	3
Carduelis-yemenensis	Carduelis_yemenensis	0
Cariama-cristata	Cariama_cristata	21
Caridonax-fulgidus	Caridonax_fulgidus	2
Carpococcyx-radiatus	Carpococcyx_radiatus	3
Carpococcyx-renauldi	Carpococcyx_renauldi	6
Carpococcyx-viridis	Carpococcyx_viridis	5
Carpodacus-cassinii	Carpodacus_cassinii	38
Carpodacus-edwardsii	Carpodacus_edwardsii	1
Carpodacus-eos	Carpodacus_eos	0
Carpodacus-erythrinus	Carpodacus_erythrinus	258
Carpodacus-mexicanus	Carpodacus_mexicanus	437
Carpodacus-nipalensis	Carpodacus_nipalensis	5
Carpodacus-pulcherrimus	Carpodacus_pulcherrimus	3
Carpodacus-puniceus	Carpodacus_puniceus	3
Carpodacus-purpureus	Carpodacus_purpureus	47
Carpodacus-rhodochlamys	Carpodacus_rhodochlamys	3
Carpodacus-roborowskii	Carpodacus_roborowskii	0
Carpodacus-rodochroa	Carpodacus_rodochroa	0
Carpodacus-rodopeplus	Carpodacus_rodopeplus	0
Carpodacus-roseus	Carpodacus_roseus	16
Carpodacus-rubescens	Carpodacus_rubescens	0
Carpodacus-rubicilla	Carpodacus_rubicilla	11
Carpodacus-rubicilloides	Carpodacus_rubicilloides	4
Carpodacus-synoicus	Carpodacus_synoicus	6
Carpodacus-thura	Carpodacus_thura	3
Carpodacus-trifasciatus	Carpodacus_trifasciatus	3
Carpodacus-vinaceus	Carpodacus_vinaceus	4
Carpodectes-antoniae	Carpodectes_antoniae	1
Carpodectes-hopkei	Carpodectes_hopkei	0
Carpodectes-nitidus	Carpodectes_nitidus	3
Carpornis-cucullata	Carpornis_cucullata	0
Carpornis-melanocephala	Carpornis_melanocephala	0
Caryothraustes-canadensis	Caryothraustes_canadensis	3
Caryothraustes-poliogaster	Caryothraustes_poliogaster	3
Casiornis-fuscus	Casiornis_fuscus	1
Casiornis-rufus	Casiornis_rufus	2
Casmerodius-albus	Casmerodius_albus	573
Casuarius-bennetti	Casuarius_bennetti	22
Casuarius-casuarius	Casuarius_casuarius	72
Casuarius-unappendiculatus	Casuarius_unappendiculatus	9
Catamblyrhynchus-diadema	Catamblyrhynchus_diadema	2
Catamenia-analis	Catamenia_analis	3
Catamenia-homochroa	Catamenia_homochroa	1
Catamenia-inornata	Catamenia_inornata	1
Cataponera-turdoides	Cataponera_turdoides	1
Catharopeza-bishopi	Catharopeza_bishopi	1
Cathartes-aura	Cathartes_aura	264
Cathartes-burrovianus	Cathartes_burrovianus	22
Cathartes-melambrotus	Cathartes_melambrotus	5
Catharus-aurantiirostris	Catharus_aurantiirostris	6
Catharus-bicknelli	Catharus_bicknelli	43
Catharus-dryas	Catharus_dryas	1
Catharus-frantzii	Catharus_frantzii	4
Catharus-fuscater	Catharus_fuscater	0
Catharus-fuscescens	Catharus_fuscescens	75
Catharus-gracilirostris	Catharus_gracilirostris	0
Catharus-guttatus	Catharus_guttatus	97
Catharus-mexicanus	Catharus_mexicanus	0
Catharus-minimus	Catharus_minimus	63
Catharus-occidentalis	Catharus_occidentalis	0
Catharus-ustulatus	Catharus_ustulatus	137
Catherpes-mexicanus	Catherpes_mexicanus	12
Catoptrophorus-semipalmatus	Catoptrophorus_semipalmatus	95
Catreus-wallichi	Catreus_wallichi	50
Celeus-brachyurus	Celeus_brachyurus	0
Celeus-castaneus	Celeus_castaneus	1
Celeus-elegans	Celeus_elegans	2
Celeus-flavescens	Celeus_flavescens	4
Celeus-flavus	Celeus_flavus	2
Celeus-grammicus	Celeus_grammicus	0
Celeus-loricatus	Celeus_loricatus	0
Celeus-lugubris	Celeus_lugubris	3
Celeus-obrieni	Celeus_obrieni	2
Celeus-spectabilis	Celeus_spectabilis	2
Celeus-torquatus	Celeus_torquatus	1
Celeus-undatus	Celeus_undatus	1
Centrocercus-minimus	Centrocercus_minimus	17
Centrocercus-urophasianus	Centrocercus_urophasianus	259
Centropus-andamanensis	Centropus_andamanensis	0
Centropus-anselli	Centropus_anselli	0
Centropus-ateralbus	Centropus_ateralbus	1
Centropus-bengalensis	Centropus_bengalensis	9
Centropus-bernsteini	Centropus_bernsteini	1
Centropus-celebensis	Centropus_celebensis	1
Centropus-chalybeus	Centropus_chalybeus	0
Centropus-chlororhynchus	Centropus_chlororhynchus	1
Centropus-cupreicaudus	Centropus_cupreicaudus	5
Centropus-goliath	Centropus_goliath	0
Centropus-grillii	Centropus_grillii	10
Centropus-leucogaster	Centropus_leucogaster	4
Centropus-melanops	Centropus_melanops	0
Centropus-menbeki	Centropus_menbeki	0
Centropus-milo	Centropus_milo	1
Centropus-monachus	Centropus_monachus	5
Centropus-nigrorufus	Centropus_nigrorufus	2
Centropus-phasianinus	Centropus_phasianinus	16
Centropus-rectunguis	Centropus_rectunguis	1
Centropus-senegalensis	Centropus_senegalensis	10
Centropus-sinensis	Centropus_sinensis	35
Centropus-spilopterus	Centropus_spilopterus	0
Centropus-steerii	Centropus_steerii	0
Centropus-superciliosus	Centropus_superciliosus	17
Centropus-toulou	Centropus_toulou	5
Centropus-unirufus	Centropus_unirufus	0
Centropus-violaceus	Centropus_violaceus	0
Centropus-viridis	Centropus_viridis	4
Cephalopterus-glabricollis	Cephalopterus_glabricollis	4
Cephalopterus-ornatus	Cephalopterus_ornatus	2
Cephalopterus-penduliger	Cephalopterus_penduliger	6
Cephalopyrus-flammiceps	Cephalopyrus_flammiceps	7
Cepphus-carbo	Cepphus_carbo	13
Cepphus-columba	Cepphus_columba	84
Cepphus-grylle	Cepphus_grylle	225
Ceratogymna-atrata	Ceratogymna_atrata	10
Ceratogymna-elata	Ceratogymna_elata	4
Cercibis-oxycerca	Cercibis_oxycerca	0
Cercococcyx-mechowi	Cercococcyx_mechowi	2
Cercococcyx-montanus	Cercococcyx_montanus	12
Cercococcyx-olivinus	Cercococcyx_olivinus	0
Cercomacra-brasiliana	Cercomacra_brasiliana	0
Cercomacra-carbonaria	Cercomacra_carbonaria	6
Cercomacra-cinerascens	Cercomacra_cinerascens	0
Cercomacra-ferdinandi	Cercomacra_ferdinandi	3
Cercomacra-laeta	Cercomacra_laeta	2
Cercomacra-manu	Cercomacra_manu	4
Cercomacra-melanaria	Cercomacra_melanaria	1
Cercomacra-nigrescens	Cercomacra_nigrescens	0
Cercomacra-nigricans	Cercomacra_nigricans	2
Cercomacra-parkeri	Cercomacra_parkeri	1
Cercomacra-serva	Cercomacra_serva	0
Cercomacra-tyrannina	Cercomacra_tyrannina	14
Cercomela-dubia	Cercomela_dubia	0
Cercomela-familiaris	Cercomela_familiaris	10
Cercomela-fusca	Cercomela_fusca	7
Cercomela-melanura	Cercomela_melanura	10
Cercomela-schlegelii	Cercomela_schlegelii	2
Cercomela-scotocerca	Cercomela_scotocerca	0
Cercomela-sinuata	Cercomela_sinuata	2
Cercomela-sordida	Cercomela_sordida	3
Cercomela-tractrac	Cercomela_tractrac	0
Cercotrichas-podobe	Cercotrichas_podobe	7
Cereopsis-novaehollandiae	Cereopsis_novaehollandiae	55
Cerorhinca-monocerata	Cerorhinca_monocerata	130
Certhia-americana	Certhia_americana	35
Certhia-brachydactyla	Certhia_brachydactyla	158
Certhia-discolor	Certhia_discolor	3
Certhia-familiaris	Certhia_familiaris	257
Certhia-himalayana	Certhia_himalayana	3
Certhia-hodgsoni	Certhia_hodgsoni	1
Certhia-manipurensis	Certhia_manipurensis	1
Certhia-nipalensis	Certhia_nipalensis	2
Certhiasomus-stictolaemus	Deconychura_stictolaema	0
Certhia-tianquanensis	Certhia_tianquanensis	4
Certhiaxis-cinnamomeus	Certhiaxis_cinnamomeus	0
Certhiaxis-mustelinus	Certhiaxis_mustelinus	0
Certhidea-olivacea	Certhidea_olivacea	9
Certhilauda-albescens	Certhilauda_albescens	6
Certhilauda-barlowi	Certhilauda_barlowi	2
Certhilauda-burra	Certhilauda_burra	4
Certhilauda-chuana	Certhilauda_chuana	8
Certhilauda-curvirostris	Certhilauda_curvirostris	2
Certhilauda-erythrochlamys	Certhilauda_erythrochlamys	3
Certhilauda-semitorquata	Certhilauda_semitorquata	1
Certhilauda-subcoronata	Certhilauda_subcoronata	1
Certhionyx-niger	Certhionyx_niger	15
Certhionyx-pectoralis	Certhionyx_pectoralis	0
Certhionyx-variegatus	Certhionyx_variegatus	4
Ceryle-rudis	Ceryle_rudis	68
Cettia-acanthizoides	Cettia_acanthizoides	5
Cettia-annae	Cettia_annae	0
Cettia-brunnescens	Cettia_brunnescens	0
Cettia-brunnifrons	Cettia_brunnifrons	1
Cettia-canturians	Cettia_canturians	0
Cettia-carolinae	Cettia_carolinae	2
Cettia-cetti	Cettia_cetti	148
Cettia-diphone	Cettia_diphone	57
Cettia-flavolivacea	Cettia_flavolivacea	4
Cettia-fortipes	Cettia_fortipes	6
Cettia-haddeni	Cettia_haddeni	1
Cettia-major	Cettia_major	2
Cettia-pallidipes	Cettia_pallidipes	3
Cettia-parens	Cettia_parens	0
Cettia-ruficapilla	Cettia_ruficapilla	0
Cettia-seebohmi	Cettia_seebohmi	3
Cettia-vulcania	Cettia_vulcania	3
Ceuthmochares-aereus	Ceuthmochares_aereus	3
Ceyx-erithaca	Ceyx_erithaca	1
Ceyx-fallax	Ceyx_fallax	1
Ceyx-lecontei	Ceyx_lecontei	1
Ceyx-lepidus	Ceyx_lepidus	1
Ceyx-madagascariensis	Ceyx_madagascariensis	0
Ceyx-melanurus	Ceyx_melanurus	2
Ceyx-pictus	Ceyx_pictus	15
Ceyx-rufidorsa	Ceyx_rufidorsa	1
Chaetocercus-astreans	Chaetocercus_astreans	0
Chaetocercus-berlepschi	Chaetocercus_berlepschi	2
Chaetocercus-bombus	Chaetocercus_bombus	1
Chaetocercus-heliodor	Chaetocercus_heliodor	0
Chaetocercus-jourdanii	Chaetocercus_jourdanii	0
Chaetocercus-mulsant	Chaetocercus_mulsant	1
Chaetops-aurantius	Chaetops_aurantius	1
Chaetops-frenatus	Chaetops_frenatus	1
Chaetoptila-angustipluma	NA	2
Chaetorhynchus-papuensis	Chaetorhynchus_papuensis	0
Chaetornis-striata	Chaetornis_striata	0
Chaetura-brachyura	Chaetura_brachyura	2
Chaetura-chapmani	Chaetura_chapmani	1
Chaetura-cinereiventris	Chaetura_cinereiventris	3
Chaetura-egregia	Chaetura_egregia	2
Chaetura-fumosa	Chaetura_fumosa	2
Chaetura-martinica	Chaetura_martinica	1
Chaetura-meridionalis	Chaetura_meridionalis	2
Chaetura-pelagica	Chaetura_pelagica	78
Chaetura-spinicaudus	Chaetura_spinicaudus	0
Chaetura-vauxi	Chaetura_vauxi	31
Chaetura-viridipennis	Chaetura_viridipennis	1
Chaimarrornis-leucocephalus	Chaimarrornis_leucocephalus	8
Chalcophaps-indica	Chalcophaps_indica	29
Chalcophaps-stephani	Chalcophaps_stephani	3
Chalcopsitta-atra	Chalcopsitta_atra	13
Chalcopsitta-cardinalis	Chalcopsitta_cardinalis	5
Chalcopsitta-duivenbodei	Chalcopsitta_duivenbodei	7
Chalcopsitta-sintillata	Chalcopsitta_sintillata	2
Chalcostigma-herrani	Chalcostigma_herrani	2
Chalcostigma-heteropogon	Chalcostigma_heteropogon	1
Chalcostigma-olivaceum	Chalcostigma_olivaceum	0
Chalcostigma-ruficeps	Chalcostigma_ruficeps	1
Chalcostigma-stanleyi	Chalcostigma_stanleyi	1
Chalybura-buffonii	Chalybura_buffonii	0
Chalybura-urochrysia	Chalybura_urochrysia	2
Chamaea-fasciata	Chamaea_fasciata	24
Chamaepetes-goudotii	Chamaepetes_goudotii	7
Chamaepetes-unicolor	Chamaepetes_unicolor	7
Chamaeza-campanisona	Chamaeza_campanisona	6
Chamaeza-meruloides	Chamaeza_meruloides	2
Chamaeza-mollissima	Chamaeza_mollissima	1
Chamaeza-nobilis	Chamaeza_nobilis	2
Chamaeza-ruficauda	Chamaeza_ruficauda	4
Chamaeza-turdina	Chamaeza_turdina	0
Charadrius-alexandrinus	Charadrius_alexandrinus	417
Charadrius-alticola	Charadrius_alticola	0
Charadrius-asiaticus	Charadrius_asiaticus	37
Charadrius-australis	Charadrius_australis	1
Charadrius-bicinctus	Charadrius_bicinctus	57
Charadrius-collaris	Charadrius_collaris	28
Charadrius-dubius	Charadrius_dubius	285
Charadrius-falklandicus	Charadrius_falklandicus	19
Charadrius-forbesi	Charadrius_forbesi	4
Charadrius-hiaticula	Charadrius_hiaticula	315
Charadrius-javanicus	Charadrius_javanicus	0
Charadrius-leschenaultii	Charadrius_leschenaultii	108
Charadrius-marginatus	Charadrius_marginatus	44
Charadrius-melodus	Charadrius_melodus	245
Charadrius-modestus	Charadrius_modestus	11
Charadrius-mongolus	Charadrius_mongolus	113
Charadrius-montanus	Charadrius_montanus	104
Charadrius-obscurus	Charadrius_obscurus	33
Charadrius-pallidus	Charadrius_pallidus	14
Charadrius-pecuarius	Charadrius_pecuarius	35
Charadrius-peronii	Charadrius_peronii	12
Charadrius-placidus	Charadrius_placidus	18
Charadrius-ruficapillus	Charadrius_ruficapillus	29
Charadrius-sanctaehelenae	Charadrius_sanctaehelenae	5
Charadrius-semipalmatus	Charadrius_semipalmatus	97
Charadrius-thoracicus	Charadrius_thoracicus	5
Charadrius-tricollaris	Charadrius_tricollaris	18
Charadrius-veredus	Charadrius_veredus	27
Charadrius-vociferus	Charadrius_vociferus	125
Charadrius-wilsonia	Charadrius_wilsonia	72
Charitospiza-eucosma	Charitospiza_eucosma	3
Charmosyna-amabilis	Charmosyna_amabilis	0
Charmosyna-diadema	Charmosyna_diadema	1
Charmosyna-josefinae	Charmosyna_josefinae	7
Charmosyna-margarethae	Charmosyna_margarethae	0
Charmosyna-meeki	Charmosyna_meeki	0
Charmosyna-multistriata	Charmosyna_multistriata	5
Charmosyna-palmarum	Charmosyna_palmarum	0
Charmosyna-papou	Charmosyna_papou	18
Charmosyna-placentis	Charmosyna_placentis	9
Charmosyna-pulchella	Charmosyna_pulchella	8
Charmosyna-rubrigularis	Charmosyna_rubrigularis	0
Charmosyna-rubronotata	Charmosyna_rubronotata	6
Charmosyna-toxopei	Charmosyna_toxopei	0
Charmosyna-wilhelminae	Charmosyna_wilhelminae	0
Chasiempis-ibidis	Chasiempis_sandwichensis	1
Chasiempis-sandwichensis	NA	33
Chasiempis-sclateri	NA	0
Chauna-chavaria	Chauna_chavaria	3
Chauna-torquata	Chauna_torquata	15
Chaunoproctus-ferreorostris	NA	1
Chelictinia-riocourii	Chelictinia_riocourii	14
Chelidoptera-tenebrosa	Chelidoptera_tenebrosa	2
Chen-caerulescens	Chen_caerulescens	681
Chen-canagica	Chen_canagica	32
Chenonetta-jubata	Chenonetta_jubata	47
Chen-rossii	Chen_rossii	71
Cheramoeca-leucosterna	Cheramoeca_leucosterna	0
Chersomanes-albofasciata	Chersomanes_albofasciata	7
Chersophilus-duponti	Chersophilus_duponti	53
Chionis-albus	Chionis_albus	1
Chionis-minor	Chionis_minor	25
Chiroxiphia-boliviana	Chiroxiphia_boliviana	0
Chiroxiphia-caudata	Chiroxiphia_caudata	25
Chiroxiphia-lanceolata	Chiroxiphia_lanceolata	11
Chiroxiphia-linearis	Chiroxiphia_linearis	23
Chiroxiphia-pareola	Chiroxiphia_pareola	9
Chlamydera-cerviniventris	Chlamydera_cerviniventris	4
Chlamydera-guttata	Chlamydera_guttata	4
Chlamydera-lauterbachi	Chlamydera_lauterbachi	1
Chlamydera-maculata	Chlamydera_maculata	26
Chlamydera-nuchalis	Chlamydera_nuchalis	20
Chlamydochaera-jefferyi	Chlamydochaera_jefferyi	5
Chlamydotis-undulata	Chlamydotis_undulata	291
Chlidonias-hybrida	Chlidonias_hybrida	136
Chlidonias-leucopterus	Chlidonias_leucopterus	108
Chlidonias-niger	Chlidonias_niger	204
Chloephaga-hybrida	Chloephaga_hybrida	5
Chloephaga-melanoptera	Chloephaga_melanoptera	6
Chloephaga-picta	Chloephaga_picta	31
Chloephaga-poliocephala	Chloephaga_poliocephala	6
Chloephaga-rubidiceps	Chloephaga_rubidiceps	20
Chlorestes-notata	Chlorestes_notata	0
Chloridops-kona	NA	3
Chloroceryle-aenea	Chloroceryle_aenea	5
Chloroceryle-amazona	Chloroceryle_amazona	6
Chloroceryle-americana	Chloroceryle_americana	14
Chloroceryle-inda	Chloroceryle_inda	3
Chlorocharis-emiliae	Chlorocharis_emiliae	1
Chlorochrysa-calliparaea	Chlorochrysa_calliparaea	1
Chlorochrysa-nitidissima	Chlorochrysa_nitidissima	0
Chlorochrysa-phoenicotis	Chlorochrysa_phoenicotis	0
Chlorocichla-falkensteini	Chlorocichla_falkensteini	1
Chlorocichla-flavicollis	Chlorocichla_flavicollis	3
Chlorocichla-flaviventris	Chlorocichla_flaviventris	11
Chlorocichla-laetissima	Chlorocichla_laetissima	0
Chlorocichla-prigoginei	Chlorocichla_prigoginei	1
Chlorocichla-simplex	Chlorocichla_simplex	3
Chloropeta-gracilirostris	Chloropeta_gracilirostris	2
Chloropeta-natalensis	Chloropeta_natalensis	4
Chloropeta-similis	Chloropeta_similis	2
Chlorophanes-spiza	Chlorophanes_spiza	7
Chlorophonia-callophrys	Chlorophonia_callophrys	1
Chlorophonia-cyanea	Chlorophonia_cyanea	2
Chlorophonia-flavirostris	Chlorophonia_flavirostris	4
Chlorophonia-occipitalis	Chlorophonia_occipitalis	2
Chlorophonia-pyrrhophrys	Chlorophonia_pyrrhophrys	0
Chloropsis-aurifrons	Chloropsis_aurifrons	15
Chloropsis-cochinchinensis	Chloropsis_cochinchinensis	10
Chloropsis-cyanopogon	Chloropsis_cyanopogon	1
Chloropsis-flavipennis	Chloropsis_flavipennis	0
Chloropsis-hardwickii	Chloropsis_hardwickii	7
Chloropsis-jerdoni	Chloropsis_jerdoni	1
Chloropsis-kinabaluensis	Chloropsis_kinabaluensis	0
Chloropsis-media	Chloropsis_media	1
Chloropsis-palawanensis	Chloropsis_palawanensis	0
Chloropsis-sonnerati	Chloropsis_sonnerati	2
Chloropsis-venusta	Chloropsis_venusta	0
Chlorornis-riefferii	Chlorornis_riefferii	2
Chlorospingus-canigularis	Chlorospingus_canigularis	0
Chlorospingus-flavigularis	Chlorospingus_flavigularis	0
Chlorospingus-flavovirens	Chlorospingus_flavovirens	0
Chlorospingus-inornatus	Chlorospingus_inornatus	0
Chlorospingus-ophthalmicus	Chlorospingus_ophthalmicus	22
Chlorospingus-parvirostris	Chlorospingus_parvirostris	2
Chlorospingus-pileatus	Chlorospingus_pileatus	0
Chlorospingus-semifuscus	Chlorospingus_semifuscus	2
Chlorospingus-tacarcunae	Chlorospingus_tacarcunae	1
Chlorostilbon-alice	Chlorostilbon_alice	0
Chlorostilbon-assimilis	Chlorostilbon_assimilis	1
Chlorostilbon-auriceps	Chlorostilbon_auriceps	1
Chlorostilbon-bracei	NA	1
Chlorostilbon-canivetii	Chlorostilbon_canivetii	8
Chlorostilbon-elegans	NA	0
Chlorostilbon-forficatus	Chlorostilbon_forficatus	1
Chlorostilbon-gibsoni	Chlorostilbon_gibsoni	1
Chlorostilbon-lucidus	Chlorostilbon_lucidus	3
Chlorostilbon-maugaeus	Chlorostilbon_maugaeus	4
Chlorostilbon-melanorhynchus	Chlorostilbon_melanorhynchus	1
Chlorostilbon-mellisugus	Chlorostilbon_mellisugus	6
Chlorostilbon-olivaresi	Chlorostilbon_olivaresi	1
Chlorostilbon-poortmani	Chlorostilbon_poortmani	0
Chlorostilbon-ricordii	Chlorostilbon_ricordii	4
Chlorostilbon-russatus	Chlorostilbon_russatus	0
Chlorostilbon-stenurus	Chlorostilbon_stenurus	0
Chlorostilbon-swainsonii	Chlorostilbon_swainsonii	0
Chlorothraupis-carmioli	Chlorothraupis_carmioli	4
Chlorothraupis-olivacea	Chlorothraupis_olivacea	0
Chlorothraupis-stolzmanni	Chlorothraupis_stolzmanni	0
Chondestes-grammacus	Chondestes_grammacus	43
Chondrohierax-uncinatus	Chondrohierax_uncinatus	22
Chondrohierax-wilsonii	Chondrohierax_wilsonii	1
Chordeiles-acutipennis	Chordeiles_acutipennis	26
Chordeiles-gundlachii	Chordeiles_gundlachii	10
Chordeiles-minor	Chordeiles_minor	77
Chordeiles-nacunda	Podager_nacunda	0
Chordeiles-pusillus	Chordeiles_pusillus	7
Chordeiles-rupestris	Chordeiles_rupestris	2
Chrysococcyx-basalis	Chrysococcyx_basalis	19
Chrysococcyx-caprius	Chrysococcyx_caprius	45
Chrysococcyx-crassirostris	Chrysococcyx_crassirostris	1
Chrysococcyx-cupreus	Chrysococcyx_cupreus	15
Chrysococcyx-flavigularis	Chrysococcyx_flavigularis	4
Chrysococcyx-klaas	Chrysococcyx_klaas	35
Chrysococcyx-lucidus	Chrysococcyx_lucidus	27
Chrysococcyx-maculatus	Chrysococcyx_maculatus	1
Chrysococcyx-meyeri	Chrysococcyx_meyeri	0
Chrysococcyx-minutillus	Chrysococcyx_minutillus	4
Chrysococcyx-osculans	Chrysococcyx_osculans	1
Chrysococcyx-ruficollis	Chrysococcyx_ruficollis	0
Chrysococcyx-russatus	Chrysococcyx_russatus	0
Chrysococcyx-xanthorhynchus	Chrysococcyx_xanthorhynchus	1
Chrysocolaptes-festivus	Chrysocolaptes_festivus	3
Chrysocolaptes-lucidus	Chrysocolaptes_lucidus	11
Chrysolampis-mosquitus	Chrysolampis_mosquitus	11
Chrysolophus-amherstiae	Chrysolophus_amherstiae	33
Chrysolophus-pictus	Chrysolophus_pictus	67
Chrysomma-altirostre	Chrysomma_altirostre	3
Chrysomma-poecilotis	Chrysomma_poecilotis	0
Chrysomma-sinense	Chrysomma_sinense	2
Chrysomus-icterocephalus	Chrysomus_icterocephalus	0
Chrysomus-ruficapillus	Chrysomus_ruficapillus	10
Chrysothlypis-chrysomelas	Chrysothlypis_chrysomelas	2
Chrysothlypis-salmoni	Chrysothlypis_salmoni	1
[truncated: 8,065 more rows]
