# Supplementary material for: Patterns of Research Effort in Birds
Source: PLoS One. 2014 Feb 26;9(2):e89955. doi: 10.1371/journal.pone.0089955 (PMC3935962; doi:10.1371/journal.pone.0089955)
Supplement: Table S2 — Longevity dataset. (XLSX) [file pone.0089955.s003.xlsx]

## Sheet: Feuil1
Species name (Jetz et al. 2012)	longevity
Acanthiza_chrysorrhoa	9.5
Acanthiza_lineata	15.6
Acanthiza_pusilla	17.4
Acanthiza_uropygialis	5.6
Accipiter_cooperii	12
Accipiter_gentilis	19.8
Accipiter_nisus	20.2
Accipiter_striatus	19.9
Acridotheres_tristis	6.08
Acrocephalus_arundinaceus	10
Acrocephalus_melanopogon	9.8
Acrocephalus_palustris	9.8
Acrocephalus_schoenobaenus	10.1
Acrocephalus_scirpaceus	12.9
Actitis_hypoleucos	12
Actitis_macularius	12
Aechmophorus_occidentalis	14
Aegithalos_caudatus	10.8
Aegolius_acadicus	17.5
Aegolius_funereus	15.9
Aegypius_monachus	39
Aeronautes_saxatalis	10
Aethia_cristatella	10.8
Aethia_pusilla	8.1
Agapornis_fischeri	12.6
Agapornis_lilianae	19.2
Agapornis_taranta	14.6
Agelaius_phoeniceus	20
Aix_galericulata	10
Aix_sponsa	22.5
Alauda_arvensis	10.1
Alca_torda	30.4
Alcedo_atthis	21
Alcippe_nipalensis	7.42
Alectoris_rufa	6.2
Alectura_lathami	12.5
Alisterus_scapularis	26.6
Alopochen_aegyptiaca	5.67
Amazilia_tzacatl	7
Amazona_aestiva	49
Amazona_albifrons	25.3
Amazona_amazonica	30
Amazona_auropalliata	49
Amazona_autumnalis	27
Amazona_finschi	25.8
Amazona_ochrocephala	56
Ammodramus_caudacutus	10
Ammodramus_maritimus	9
Ammodramus_savannarum	7.1
Amphispiza_bilineata	6
Anas_acuta	27.4
Anas_americana	21.33
Anas_bahamensis	8.5
Anas_clypeata	20.42
Anas_crecca	27.1
Anas_cyanoptera	12.92
Anas_discors	23.2
Anas_fulvigula	20
Anas_laysanensis	12
Anas_penelope	34.7
Anas_platyrhynchos	29.1
Anas_querquedula	19.75
Anas_rubripes	26.42
Anas_strepera	22.3
Anas_undulata	6.08
Anas_wyvilliana	3.7
Anastomus_oscitans	18
Anhinga_melanogaster	16
Anodorhynchus_hyacinthinus	38.8
Anous_minutus	27.1
Anous_stolidus	26.25
Anser_albifrons	47
Anser_anser	31
Anser_fabalis	25.6
Anseranas_semipalmata	19.67
Anthochaera_chrysoptera	10.17
Anthreptes_malacensis	12
Anthus_novaeseelandiae	5.42
Anthus_pratensis	7.75
Anthus_trivialis	8.2
Aphelocoma_coerulescens	15.8
Aphelocoma_ultramarina	19
Aprosmictus_erythropterus	24.4
Aptenodytes_forsteri	19.9
Aptenodytes_patagonicus	72
Apteryx_australis	35
Apus_apus	21.08
Aquila_audax	40
Aquila_chrysaetos	50
Aquila_fasciatus	20
Aquila_heliaca	56
Aquila_pomarina	26.1
Aquila_rapax	40.3
Ara_ararauna	43
Ara_macao	64
Arachnothera_longirostra	5.5
Aratinga_acuticaudata	31
Archilochus_colubris	9.1
Ardea_cinerea	35.1
Ardea_cocoi	24.4
Ardea_herodias	24.5
Arenaria_interpres	19.7
Asio_flammeus	21.8
Asio_otus	27.8
Athene_cunicularia	8.67
Athene_noctua	15.58
Auriparus_flaviceps	5.6
Aythya_affinis	18.33
Aythya_americana	22.6
Aythya_collaris	20.42
Aythya_ferina	23.2
Aythya_fuligula	22
Aythya_marila	22.1
Aythya_valisineria	29.5
Baeolophus_bicolor	15.5
Balaeniceps_rex	36
Barnardius_zonarius	17.9
Bartramia_longicauda	8.9
Batis_capensis	10.8
Bias_musicus	5
Bombycilla_cedrorum	12.67
Bombycilla_garrulus	13.4
Bonasa_bonasia	7.25
Botaurus_lentiginosus	8.33
Botaurus_stellaris	11.3
Brachyramphus_marmoratus	7.2
Branta_bernicla	28.7
Branta_canadensis	42
Branta_leucopsis	26.9
Branta_sandvicensis	42
Bubalornis_albirostris	20
Bubo_bubo	68
Bubo_scandiaca	9.42
Bubo_virginianus	29
Bubulcus_ibis	23
Bucephala_albeola	18.7
Bucephala_clangula	18.42
Bucephala_islandica	18
Buceros_bicornis	33.4
Bucorvus_cafer	70
Bulweria_bulwerii	22.92
Burhinus_oedicnemus	17.9
Buteo_buteo	28.8
Buteo_jamaicensis	29.5
Buteo_lagopus	18.8
Buteo_lineatus	20
Buteo_platypterus	18.3
Buteo_regalis	23.7
Buteo_swainsoni	19.6
Buteogallus_anthracinus	13.5
Butorides_striata	7.92
Cacatua_alba	26.9
Cacatua_ducorpsii	30.5
Cacatua_galerita	57
Cacatua_haematuropygia	17.3
Cacatua_leadbeateri	63.6
Cacatua_moluccensis	65.8
Cacatua_ophthalmica	31.9
Cacatua_roseicapilla	8.17
Cacatua_sanguinea	46.9
Cacatua_sulphurea	49.7
Calamospiza_melanocorys	4
Calcarius_lapponicus	6
Calidris_alba	18.5
Calidris_alpina	28.8
Calidris_canutus	25.1
Calidris_ferruginea	19.7
Calidris_fuscicollis	7
Calidris_maritima	20.7
Calidris_mauri	9.2
Calidris_melanotos	5.9
Calidris_minuta	12
Calidris_minutilla	17
Calidris_ptilocnemis	7.3
Calidris_pusilla	19.33
Calidris_ruficollis	5.08
Callipepla_californica	9.6
Callocephalon_fimbriatum	27.5
Calonectris_diomedea	30
Calyptorhynchus_banksii	45.4
Calyptorhynchus_baudinii	47
Calyptorhynchus_funereus	41
Campylorhynchus_brunneicapillus	6.33
Caprimulgus_carolinensis	22.33
Caprimulgus_europaeus	11.9
Caprimulgus_vociferus	15
Caracara_plancus	8.9
Cardellina_rubrifrons	3
Cardinalis_cardinalis	28.5
Carduelis_cannabina	9.4
Carduelis_carduelis	27
Carduelis_chloris	13
Carduelis_flammea	10.7
Carduelis_spinus	13.5
Carduelis_tristis	13
Carpodacus_cassinii	7
Carpodacus_mexicanus	11.6
Carpodacus_purpureus	14
Casmerodius_albus	30.33
Catharacta_maccormicki	28
Cathartes_aura	20.8
Catharus_fuscescens	10.1
Catharus_minimus	7.33
Catharus_ustulatus	11
Catoptrophorus_semipalmatus	10.25
Centrocercus_urophasianus	7
Cepphus_columba	14
Cepphus_grylle	25.9
Cereopsis_novaehollandiae	28.1
Cerorhinca_monocerata	10
Certhia_familiaris	8.1
Ceryle_rudis	5
Chaetura_pelagica	15
Chamaea_fasciata	12.6
Charadrius_alexandrinus	19
Charadrius_bicinctus	7.17
Charadrius_dubius	13
Charadrius_hiaticula	20.8
Charadrius_melodus	14
Charadrius_semipalmatus	9.2
Charadrius_vociferus	10.92
Charmosyna_papou	11.3
Chen_caerulescens	26.58
Chen_rossii	19.6
Chloroceryle_americana	5
Chordeiles_minor	9
Ciconia_abdimii	21.6
Ciconia_boyciana	48.1
Ciconia_ciconia	39
Ciconia_episcopus	30.2
Ciconia_maguari	20.4
Ciconia_nigra	31.3
Cinclus_cinclus	10.6
Cinclus_mexicanus	7.2
Circaetus_cinereus	6.8
Circus_aeruginosus	20.1
Circus_cyaneus	17.1
Clangula_hyemalis	22.7
Climacteris_picumnus	13.1
Coccothraustes_coccothraustes	12.6
Coccyzus_americanus	5
Coccyzus_erythropthalmus	5
Coereba_flaveola	15.17
Colaptes_auratus	12.5
Colinus_virginianus	6.42
Colius_striatus	12.4
Columba_livia	35
Columba_palumbus	16.33
Columbina_inca	7.75
Columbina_passerina	7.2
Conopophila_rufogularis	8.5
Contopus_virens	7.1
Copsychus_malabaricus	7
Copsychus_saularis	6
Coracias_garrulus	9.2
Coracopsis_nigra	34.1
Coragyps_atratus	25.5
Corcorax_melanorhamphos	16.3
Cormobates_leucophaea	16
Corvus_brachyrhynchos	20
Corvus_corax	69
Corvus_corone	19
Corvus_coronoides	21.8
Corvus_frugilegus	20.5
Corvus_monedula	19.9
Corvus_ossifragus	14.5
Coturnix_coturnix	11
Crax_rubra	24
Creagrus_furcatus	5.83
Cuculus_canorus	12.92
Cyanocitta_cristata	26.2
Cyanocitta_stelleri	16.1
Cyanocorax_yncas	10.67
Cyanopsitta_spixii	27
Cyanoramphus_auriceps	9.3
Cyanoramphus_novaezelandiae	12.4
Cygnus_atratus	17
Cygnus_buccinator	32.5
Cygnus_columbianus	24.1
Cygnus_cygnus	26.5
Cygnus_olor	70
Dacelo_novaeguineae	11.33
Daption_capense	25
Delichon_urbicum	14.5
Dendragapus_canadensis	5.25
Dendragapus_obscurus	14
Dendrocincla_fuliginosa	11.42
Dendrocopos_major	10.75
Dendrocopos_minor	6.42
Dendrocygna_autumnalis	8.2
Dendrocygna_viduata	12
Dendroica_caerulescens	10
Dendroica_castanea	4.9
Dendroica_coronata	6.92
Dendroica_discolor	10.3
Dendroica_magnolia	8
Dendroica_pensylvanica	6.92
Dendroica_petechia	10.92
Deroptyus_accipitrinus	21.8
Diomedea_epomophora	58
Diomedea_exulans	40
Dolichonyx_oryzivorus	9
Dromaius_novaehollandiae	16.6
Dryocopus_pileatus	13
Dumetella_carolinensis	17.9
Eclectus_roratus	28.5
Egretta_caerulea	13.9
Egretta_garzetta	22.3
Egretta_rufescens	12.3
Egretta_tricolor	17.7
Emberiza_cirlus	6.1
Emberiza_citrinella	13
Emberiza_schoeniclus	11.2
Empidonax_minimus	8
Empidonax_traillii	11
Empidonax_virescens	10.92
Eopsaltria_australis	12.8
Eos_cyanogenia	18.1
Ephippiorhynchus_asiaticus	34
Ephippiorhynchus_senegalensis	36
Eremophila_alpestris	8
Erithacus_rubecula	17.2
Eudocimus_albus	27.6
Eudyptula_minor	16.92
Euphagus_carolinus	8.8
Euphagus_cyanocephalus	12.5
Eurypyga_helias	15
Falco_berigora	16
Falco_columbarius	12.7
Falco_eleonorae	11.2
Falco_longipennis	10.5
Falco_mexicanus	17.25
Falco_naumanni	10.9
Falco_peregrinus	25
Falco_rupicoloides	6.5
Falco_sparverius	17
Falco_subbuteo	14.1
Falco_tinnunculus	23.8
Falco_vespertinus	13.2
Ficedula_albicollis	7.92
Ficedula_hypoleuca	15
Francolinus_pondicerianus	8
Fratercula_arctica	33.8
Fratercula_cirrhata	6
Fratercula_corniculata	13.42
Fregata_magnificens	34
Fregata_minor	43
Fringilla_coelebs	29
Fringilla_montifringilla	14.8
Fulica_americana	22.33
Fulica_atra	20.6
Fulmarus_glacialis	51
Fulmarus_glacialoides	11.92
Furnarius_cristatus	6
Gallinago_gallinago	18.2
Gallinula_chloropus	18.6
Gallirallus_australis	13.8
Garrulus_glandarius	17.92
Gavia_arctica	28
Gavia_immer	20
Gavia_stellata	23.7
Geococcyx_californianus	9
Geospiza_fortis	14
Geothlypis_trichas	11.5
Geronticus_eremita	32.9
Glaucidium_passerinum	6
Glossopsitta_concinna	11.5
Grus_americana	40
Grus_antigone	26
Grus_canadensis	31.25
Grus_grus	43
Grus_japonensis	70
Grus_leucogeranus	36.2
Grus_rubicunda	33
Gygis_alba	17.8
Gymnorhina_tibicen	19.92
Gymnorhinus_cyanocephalus	11
Gypaetus_barbatus	40
Gypohierax_angolensis	27.1
Gyps_africanus	19.7
Gyps_bengalensis	17.2
Gyps_coprotheres	11.25
Gyps_fulvus	41.4
Haematopus_bachmani	16
Haematopus_ostralegus	43.3
Haematopus_palliatus	17
Halcyon_smyrnensis	5.5
Haliaeetus_albicilla	42
Haliaeetus_leucocephalus	48
Haliaeetus_leucogaster	10.42
Haliastur_sphenurus	11
Helmitheros_vermivorum	8.08
Hieraaetus_morphnoides	10.3
Himantopus_himantopus	12.17
Himantopus_mexicanus	19.1
Himatione_sanguinea	11
Hippolais_icterina	10.8
Hirundo_rustica	16
Histrionicus_histrionicus	14.6
Hylocichla_mustelina	8.92
Icteria_virens	8.92
Icterus_bullockii	8
Icterus_galbula	14
Icterus_spurius	10.9
Ixobrychus_minutus	6
Jabiru_mycteria	36
Junco_hyemalis	11.33
Jynx_torquilla	10
Kaupifalco_monogrammicus	8.6
Lagonosticta_senegala	5.83
Lagopus_lagopus	9
Lanius_collaris	7.8
Lanius_collurio	7.8
Lanius_excubitor	12
Lanius_ludovicianus	12.5
Lanius_senator	5.83
Larus_argentatus	49
Larus_atricilla	19.8
Larus_audouinii	20.9
Larus_californicus	30
Larus_canus	33.7
Larus_delawarensis	31.8
Larus_dominicanus	13.08
Larus_fuscus	34.9
Larus_glaucescens	32
Larus_glaucoides	33
Larus_heermanni	18.67
Larus_hyperboreus	21.08
Larus_marinus	27.1
Larus_minutus	20.9
Larus_novaehollandiae	14.67
Larus_occidentalis	27.83
Larus_pipixcan	9.42
Larus_ridibundus	63
Leiothrix_argentauris	5.25
Leiothrix_lutea	15
Lepidocolaptes_affinis	6.08
Leptoptilos_crumeniferus	44.7
Leptoptilos_javanicus	31.1
Leptotila_verreauxi	8.6
Leucosarcia_melanoleuca	16.3
Limicola_falcinellus	6.8
Limnodromus_griseus	13.3
Limnodromus_scolopaceus	13.2
Limnothlypis_swainsonii	7.8
Limosa_fedoa	25.75
Limosa_lapponica	31.3
Limosa_limosa	23.5
Locustella_luscinioides	7.5
Locustella_naevia	4.8
Lonchura_striata	10
Lophodytes_cucullatus	11.5
Loriculus_galgulus	14.3
Lorius_lory	18.5
Loxia_curvirostra	8
Loxia_leucoptera	4
Luscinia_megarhynchos	10.9
Lymnocryptes_minimus	12.3
Macronectes_giganteus	15.75
Malurus_cyaneus	6
Manorina_flavigula	9.5
Manorina_melanocephala	8.17
Margarops_fuscatus	11.67
Melanerpes_aurifrons	5.67
Melanerpes_carolinus	20.7
Melanerpes_chrysauchen	10
Melanerpes_chrysogenys	11.7
Melanitta_fusca	21.4
Melanitta_nigra	17.92
Melanitta_perspicillata	16.17
Melanodryas_cucullata	9.6
Meleagris_gallopavo	13
Meliphaga_lewinii	12.42
Meliphaga_notata	8.5
Melithreptus_brevirostris	7.5
Melithreptus_lunatus	11
Melopsittacus_undulatus	21
Melospiza_georgiana	6.3
Melospiza_melodia	11.33
Menura_novaehollandiae	25.5
Mergellus_albellus	10
Mergus_merganser	14.8
Mergus_serrator	21.2
Merops_apiaster	7
Microeca_fascinans	8.8
Miliaria_calandra	10.5
Milvus_migrans	24
Milvus_milvus	38
Mimus_polyglottos	20
Mniotilta_varia	11.3
Molothrus_ater	16.9
Monarcha_castaneiventris	7
Monarcha_melanopsis	5
Monarcha_trivirgatus	12
Morus_bassanus	37.4
Morus_serrator	33
Motacilla_alba	12.2
Motacilla_flava	8.8
Muscicapa_striata	11.8
Myadestes_townsendi	5
Mycteria_americana	27
Mycteria_ibis	19.1
Myiarchus_cinerascens	11
Myiarchus_tyrannulus	11
Myioborus_pictus	6.6
Myiopsitta_monachus	22.1
Myrmeciza_exsul	10.67
Nandayus_nenday	18.7
Nectarinia_jugularis	9
Nectarinia_verticalis	3.8
Neophema_chrysostoma	21
Neophron_percnopterus	37
Nesospingus_speculiferus	4
Nestor_notabilis	47
Netta_rufina	7.2
Northiella_haematogaster	15.3
Nucifraga_caryocatactes	16.2
Numenius_americanus	10
Numenius_arquata	31.58
Numenius_phaeopus	16.1
Numenius_tahitiensis	23.83
Nyctanassa_violacea	8.5
Nycticorax_nycticorax	21.1
Nymphicus_hollandicus	35
Oceanodroma_leucorhoa	36
Oenanthe_oenanthe	9.6
Oriolus_oriolus	14.83
Ortalis_vetula	8.83
Orthonyx_temminckii	6.8
Otis_tarda	28.3
Otus_scops	6.8
Oxyura_australis	16
Oxyura_jamaicensis	13.6
Pachycephala_pectoralis	18
Pachycephala_rufiventris	15
Pachyptila_turtur	10
Pagodroma_nivea	20
Pagophila_eburnea	23.9
Pandion_haliaetus	32
Panurus_biarmicus	6.4
Parabuteo_unicinctus	25
Parula_americana	7
Parus_afer	8.83
Parus_atricapillus	12.4
Parus_caeruleus	8.67
Parus_carolinensis	10.9
Parus_cristatus	5.5
Parus_gambeli	10.1
Parus_major	15.4
Parus_montanus	6.5
Parus_palustris	10.33
Passer_domesticus	23
Passer_hispaniolensis	11.2
Passer_montanus	13.1
Passerculus_sandwichensis	6.83
Passerina_cyanea	11
Patagioenas_fasciata	18.5
Patagioenas_leucocephala	14.42
Pavo_cristatus	23.2
Pelecanoides_urinatrix	9
Pelecanus_erythrorhynchos	54
Pelecanus_occidentalis	43
Pelecanus_onocrotalus	51
Perdix_perdix	6.92
Perisoreus_canadensis	19.2
Pernis_apivorus	29
Petroica_goodenovii	5.6
Phaethon_aethereus	17.6
Phaethon_rubricauda	32.7
Phalacrocorax_aristotelis	30.6
Phalacrocorax_auritus	19.5
Phalacrocorax_brasilianus	12.6
Phalacrocorax_carbo	23.5
Phalacrocorax_fuscescens	8.92
Phalacrocorax_penicillatus	18
Phalacrocorax_sulcirostris	6.25
Phalacrocorax_varius	15.33
Phalaropus_fulicarius	6.83
Phalaropus_lobatus	9.9
Phasianus_colchicus	27
Pheucticus_ludovicianus	24
Philemon_corniculatus	9.83
Philomachus_pugnax	13.9
Phoebastria_nigripes	40.7
Phoebetria_palpebrata	20.08
Phoenicopterus_ruber	44
Phoenicurus_auroreus	9.6
Phoenicurus_ochruros	10.2
Phylidonyris_novaehollandiae	11.92
Phylloscopus_collybita	7.8
Phylloscopus_sibilatrix	10.2
Phylloscopus_trochilus	11.8
Pica_nuttalli	10
Pica_pica	21.7
Picoides_borealis	16.1
Picoides_pubescens	11.9
Picoides_scalaris	4.5
Picoides_villosus	15.9
Picus_canus	5.33
Picus_viridis	15.2
Pinicola_enucleator	9.8
Pionus_menstruus	20.6
Pipilo_erythrophthalmus	12.3
Piranga_ludoviciana	15.3
Piranga_rubra	7.9
Pitangus_sulphuratus	15.17
Platalea_ajaja	7.75
Platalea_alba	17.9
Platalea_leucorodia	30.1
Platycercus_elegans	26.8
Platycercus_eximius	27.4
Platycercus_icterotis	13.2
Platycercus_venustus	19.1
Plectrophenax_nivalis	9.6
Plectropterus_gambensis	11.3
Plegadis_chihi	20.4
Plegadis_falcinellus	26.8
Pluvialis_apricaria	12.8
Pluvialis_dominica	4.8
Pluvialis_squatarola	23.5
Podiceps_auritus	5.17
Podiceps_cristatus	19.2
Podiceps_grisegena	4.8
Poicephalus_gulielmi	21
Poicephalus_senegalus	40
Polioptila_caerulea	4.2
Polysticta_stelleri	23
Polytelis_anthopeplus	13.8
Polytelis_swainsonii	15.1
Pomatostomus_temporalis	5.33
Pooecetes_gramineus	7.9
Porzana_porzana	7.17
Prionops_plumatus	5
Probosciger_aterrimus	56.3
Procelsterna_cerulea	14
Progne_subis	13.8
Protonotaria_citrea	8.1
Prunella_modularis	11.7
Psaltriparus_minimus	8.42
Psephotus_haematonotus	12.2
Psephotus_varius	11.8
Psittacula_alexandri	23.3
Psittacula_cyanocephala	18.8
Psittacula_eupatria	30
Psittacula_krameri	34
Psittacus_erithacus	73
Psittrichas_fulgidus	25
Pterodroma_leucoptera	20
Pterodroma_macroptera	18
Ptilonorhynchus_violaceus	15
Ptychoramphus_aleuticus	5.67
Puffinus_griseus	10.08
Puffinus_pacificus	29
Puffinus_puffinus	49.7
Puffinus_tenuirostris	30
Pycnonotus_barbatus	9.92
Pycnonotus_jocosus	11.17
Pygoscelis_adeliae	18
Pyrocephalus_rubinus	5.5
Pyrrhocorax_graculus	24.4
Pyrrhocorax_pyrrhocorax	20.3
Pyrrhula_pyrrhula	17.5
Quiscalus_major	12.92
Quiscalus_mexicanus	12.5
Quiscalus_quiscula	22.9
Rallus_aquaticus	8.8
Rallus_longirostris	7.5
Recurvirostra_americana	9.58
Regulus_calendula	5.6
Regulus_regulus	7
Regulus_satrapa	5.33
Rhipidura_leucophrys	9.33
Rhipidura_rufifrons	9.1
Riparia_riparia	10
Rissa_brevirostris	12.42
Rissa_tridactyla	28.5
Rostrhamus_sociabilis	17
Rynchops_niger	20
Sagittarius_serpentarius	18.6
Saxicola_torquatus	6
Sayornis_nigricans	8
Sayornis_phoebe	10.3
Sayornis_saya	12.17
Scolopax_minor	20.9
Scolopax_rusticola	20.75
Seiurus_aurocapilla	11
Selasphorus_rufus	8.9
Sericulus_chrysocephalus	8.25
Serinus_canaria	24
Serinus_serinus	8.67
Setophaga_ruticilla	10.1
Sialia_mexicana	6.83
Sialia_sialis	10.42
Sitta_canadensis	7.5
Sitta_carolinensis	9.83
Sitta_europaea	12.9
Sitta_pygmaea	8.2
Somateria_mollissima	37.8
Somateria_spectabilis	18.92
Sphecotheres_viridis	18
Spheniscus_magellanicus	30
Sphyrapicus_varius	6.8
Spiza_americana	4
Spizella_arborea	10.8
Stelgidopteryx_ruficollis	5.92
Stercorarius_longicaudus	14
Stercorarius_parasiticus	31.1
Sterna_albifrons	23.9
Sterna_anaethetus	18
Sterna_caspia	30
Sterna_forsteri	12
Sterna_fuscata	35.83
Sterna_hirundo	33
Sterna_lunata	25.8
Sterna_maxima	28.6
Sterna_paradisaea	34
Sterna_sandvicensis	30.8
Stigmatopelia_chinensis	9.8
Stigmatopelia_senegalensis	5.75
Strepera_graculina	13
Streptopelia_decaocto	17.9
Streptopelia_turtur	13.2
Strix_aluco	21.5
Strix_nebulosa	27
Strix_uralensis	23.8
Strix_varia	23
Struthidea_cinerea	25
Struthio_camelus	50
Sturnella_magna	12.6
Sturnella_neglecta	10
Sturnus_roseus	11
Sturnus_vulgaris	22.9
Sula_leucogaster	30
Surnia_ulula	10
Sylvia_atricapilla	11.6
Sylvia_borin	24
Sylvia_communis	8.7
Sylvia_curruca	7.6
Sylvia_hortensis	14
Sylvia_melanocephala	7.6
Sylvia_nisoria	11.9
Synthliboramphus_antiquus	5
Syrmaticus_reevesii	9.2
Tachybaptus_ruficollis	13.5
Tachycineta_bicolor	12.1
Tachycineta_thalassina	6.83
Tachymarptis_melba	26
Tadorna_tadorna	24.8
Tadorna_tadornoides	8.25
Tadorna_variegata	11.17
Taeniopygia_guttata	12
Tangara_icterocephala	7.5
Tanysiptera_galatea	5.58
Tauraco_leucotis	12.4
Tchagra_australis	7.5
Telophorus_zeylonus	8
Tephrodornis_pondicerianus	6.25
Tetrao_tetrix	9
Tetrao_urogallus	18
Thalassarche_cauta	17
Thalassarche_chrysostoma	30
Thalassarche_melanophrys	18
Thraupis_episcopus	9.5
Threskiornis_aethiopicus	37
Threskiornis_melanocephalus	28.2
Threskiornis_spinicollis	39.4
Thryomanes_bewickii	8
Thryothorus_ludovicianus	9.2
Toxostoma_curvirostre	10.8
Toxostoma_rufum	12.83
Trichoglossus_haematodus	16.1
Triclaria_malachitacea	11.9
Tringa_erythropus	8.6
Tringa_flavipes	4.8
Tringa_glareola	11.6
Tringa_nebularia	24.4
Tringa_ochropus	11.5
Tringa_stagnatilis	7.1
Tringa_totanus	26.9
Troglodytes_aedon	9
Troglodytes_troglodytes	7
Turdus_merula	21.8
Turdus_migratorius	17
Turdus_pallidus	18.83
Turdus_philomelos	17.7
Turdus_pilaris	18.1
Turdus_viscivorus	21.2
Tympanuchus_cupido	13.5
Tympanuchus_phasianellus	7.5
Tyrannus_tyrannus	11.1
Tyto_alba	34
Upupa_epops	11.1
Uria_aalge	38
Uria_lomvia	29
Vanellus_armatus	8.83
Vanellus_vanellus	23.6
Vermivora_peregrina	6.42
Vermivora_pinus	7.92
Vireo_griseus	7.92
Vireo_olivaceus	10.2
Vireo_philadelphicus	8.83
Vultur_gryphus	75
Wilsonia_citrina	8.2
Xanthocephalus_xanthocephalus	18
Zenaida_aurita	9.33
Zenaida_macroura	31.33
Zonotrichia_albicollis	9.7
Zonotrichia_capensis	5
Zonotrichia_leucophrys	13.33
Zoothera_naevia	10.83
Zosterops_japonicus	5.1
Zosterops_lateralis	8.17
